# Supplementary material for: The PripA-TbcrA complex-centered Rab GAP cascade facilitates macropinosome maturation in Dictyostelium
Source: Nat Commun. 2022 Apr 4;13:1787. doi: 10.1038/s41467-022-29503-1 (PMC8980073; doi:10.1038/s41467-022-29503-1)
Supplement: Supplementary file 14 — Source Data [file 41467_2022_29503_MOESM14_ESM.xlsx]

## Sheet: Figure 3
Fig 3a								Fig 3b
	PripA		PripA-PH		PripA-ΔPH
Fig 3c
		PC	PI(3,4)P2	PI(4,5)P2	PI3P
	Fraction 1	41.422	91.788	32.179	39.351
	Fraction 2	47.021	116.026	30.416	41.89
	Fraction 3	153.189	116.75	106.509	102.568
	Fraction 4	162.386	102.177	140.329	128.643
	Fraction 5	147.616	96.879	118.002	125.37
	Background mean	37.735		31.9987
	% Bound	3.574	39.512	0.52	6.207

## Sheet: Figure 4 & S4
Fig 4c							Fig S4d
Fig 4d
	Relative binding
	GST	Rab7AQ67L	Rab7AT22N	Rab5AQ68L	Rab5AS23N
Repeat1	5.077	154.835	5.572	6.425	5.33
Repeat2	25.166	165.143	29.928	36.949	48.524
Repeat3	7	108.841	10.516	12.702	25.603

## Sheet: Figure 6
Fig 6b																					Fig 6c
Proteomic identification of PripA (DDB_G0275795, highlighted in pink) binding proteins. PripA-GFP was immunoprecipitated from cell lysates and the associated proteins were eluted with loading buffer and subjected to SDS-PAGE. Protein bands were visualized by CBB staining and the gel lane was divided into three slices (A, B, and C) and subjected to in-gel trypsin digestion and mass spectrometry an…
Accession	Description	Score A	Coverage A	#Peptides A	# PSM A	Score B	Coverage B	#Peptides B	# PSM B	Score C	Coverage C	#Peptides C	# PSM C	# AAs	MW [kDa]	calc. pI	Combined score
Q1ZXL0+3:9773:9843:9873:9923:9973:1006	PH domain-containing protein DDB_G0275795 OS=Dictyostelium discoideum OX=44689 GN=DDB_G0275795 PE=4 SV=1 - [Y5795_DICDI]	9149.28	76.36	83	2868	1763.66	69.68	55	539	324.642	44.43	27	95	808	94.078	6.53662	11237.6
Q54B43	Uncharacterized protein OS=Dictyostelium discoideum OX=44689 GN=DDB_G0293920 PE=4 SV=1 - [Q54B43_DICDI]	944.371	43.21	26	301	297.281	24.85	14	86	267.766	15.8	9	72	861	97.0904	5.74463	1509.42
Q557E0	Heat shock cognate 70 kDa protein 2 OS=Dictyostelium discoideum OX=44689 GN=hspE-1 PE=1 SV=1 - [HS7C2_DICDI]	3.6015	2.53	1	1	803.098	47.78	32	253	39.6885	14.87	6	14	632	69.7466	5.64307	846.388
P36415	Heat shock cognate 70 kDa protein 1 OS=Dictyostelium discoideum OX=44689 GN=hspB PE=1 SV=2 - [HS7C1_DICDI]	3.6015	2.5	1	1	741.116	55.78	30	240	23.1804	12.81	5	8	640	70.3709	5.47803	767.898
P54659	Major vault protein beta OS=Dictyostelium discoideum OX=44689 GN=mvpB PE=1 SV=1 - [MVPB_DICDI]	258.58	46.81	31	80	47.4946	22.7	12	16	2.89311	2.96	1	1	846	95.0147	5.84619	308.968
P34118	Major vault protein alpha OS=Dictyostelium discoideum OX=44689 GN=mvpA PE=1 SV=1 - [MVPA_DICDI]	194.983	39.62	23	60	20.221	11.15	7	8	2.41324	2.97	1	1	843	94.0719	6.45557	217.617
Q8T869	Luminal-binding protein 2 OS=Dictyostelium discoideum OX=44689 GN=bip2 PE=1 SV=1 - [BIP2_DICDI]		0			186.68	33.13	18	63	2.03546	1.98	1	1	658	72.4934	5.24951	188.715
O97470	Mitochondrial substrate carrier family protein ancA OS=Dictyostelium discoideum OX=44689 GN=ancA PE=1 SV=1 - [ADT_DICDI]	3.72583	5.18	1	1	148.17	39.16	13	50	26.3211	21.36	5	9	309	33.4475	9.83252	178.217
P0CG78	Polyubiquitin-F OS=Dictyostelium discoideum OX=44689 GN=ubqF PE=1 SV=1 - [UBIQF_DICDI]	67.4916	32.83	2	23	41.2956	32.83	2	13	57.5775	44.65	3	19	533	59.734	7.62061	166.365
Q76NU1	V-type proton ATPase subunit B OS=Dictyostelium discoideum OX=44689 GN=vatB PE=1 SV=1 - [VATB_DICDI]		0			141.786	48.68	15	47	5.66623	7.3	2	2	493	54.8419	5.78271	147.452
Q86IA3	Protein disulfide-isomerase 1 OS=Dictyostelium discoideum OX=44689 GN=pdi1 PE=1 SV=2 - [PDI1_DICDI]		0			135.259	47.93	19	46		0			363	39.8797	8.27979	135.259
Q71VC9	Elongation factor 1-alpha (Fragment) OS=Dictyostelium discoideum OX=44689 GN=tef2 PE=3 SV=1 - [Q71VC9_DICDI]		0			129.686	28.5	9	40		0			400	44.0717	7.79639	129.686
P51405	40S ribosomal protein S4 OS=Dictyostelium discoideum OX=44689 GN=rps4 PE=1 SV=3 - [RS4_DICDI]		0			101.078	44.57	12	34	6.75958	10.86	2	3	267	30.0173	10.272	107.838
P22683	60S acidic ribosomal protein P2 OS=Dictyostelium discoideum OX=44689 GN=rplp2 PE=1 SV=3 - [RLA2_DICDI]						0			107.701	76.42	8	29	106	10.5024	4.97021	107.701
Q54Z69	60S ribosomal protein L4 OS=Dictyostelium discoideum OX=44689 GN=rpl4 PE=1 SV=1 - [RL4_DICDI]	4.74381	6.5	2	2	102.014	39.02	11	32		0			369	40.2211	11.5757	106.757
P07830	Major actin OS=Dictyostelium discoideum OX=44689 GN=act1 PE=1 SV=2 - [ACT1_DICDI]	5.64289	9.84	2	2	99.8431	29.26	7	34		0			376	41.7058	5.38916	105.486
Q54XI5	60S ribosomal protein L9 OS=Dictyostelium discoideum OX=44689 GN=rpl9 PE=1 SV=2 - [RL9_DICDI]		0				0			96.8443	44.15	10	32	188	21.2053	9.48096	96.8443
P32256	Tubulin beta chain OS=Dictyostelium discoideum OX=44689 GN=tubB PE=1 SV=2 - [TBB_DICDI]		0			92.0719	41.54	12	31		0			455	51.3031	5.24951	92.0719
Q86L05	60S ribosomal protein L10a OS=Dictyostelium discoideum OX=44689 GN=rpl10a PE=1 SV=1 - [RL10A_DICDI]		0			88.7074	19.82	6	30		0			217	24.3243	9.75928	88.7074
Q54ZW5	40S ribosomal protein S3a OS=Dictyostelium discoideum OX=44689 GN=rps3a PE=3 SV=1 - [RS3A_DICDI]		0			84.1246	44.32	9	26		0			273	30.3382	9.70068	84.1246
Q54EG3	40S ribosomal protein S14 OS=Dictyostelium discoideum OX=44689 GN=rps14 PE=3 SV=1 - [RS14_DICDI]		0				0			80.4899	32.89	7	24	152	16.1296	10.1841	80.4899
Q54XX3	60S ribosomal protein L5 OS=Dictyostelium discoideum OX=44689 GN=rpl5 PE=1 SV=1 - [RL5_DICDI]		0			78.0016	34.25	7	25		0			292	32.7838	10.0815	78.0016
Q54BE0	Heat shock cognate 70 kDa protein 3 OS=Dictyostelium discoideum OX=44689 GN=DDB_G0293674 PE=3 SV=1 - [HS7C3_DICDI]		0			71.6306	18.89	10	27		0			630	69.9039	5.66846	71.6306
P22685	60S acidic ribosomal protein P0 OS=Dictyostelium discoideum OX=44689 GN=rplp0 PE=1 SV=2 - [RLA0_DICDI]		0			65.8246	42.95	8	21	5.08483	12.46	2	2	305	32.8323	8.92432	70.9094
P08799	Myosin-2 heavy chain OS=Dictyostelium discoideum OX=44689 GN=mhcA PE=1 SV=3 - [MYS2_DICDI]	67.152	16.16	22	23	2.22555	0.52	1	1		0			2116	243.638	5.56689	69.3775
Q55BS9	60S ribosomal protein L30 OS=Dictyostelium discoideum OX=44689 GN=rpl30 PE=3 SV=1 - [RL30_DICDI]						0			67.3288	58.93	6	24	112	12.1236	10.0962	67.3288
P15112	Elongation factor 2 OS=Dictyostelium discoideum OX=44689 GN=efbA PE=1 SV=2 - [EF2_DICDI]	60.2084	20.38	12	21	4.55381	2.62	2	2		0			839	92.5996	6.66846	64.7622
P14132	40S ribosomal protein S9 OS=Dictyostelium discoideum OX=44689 GN=rps9 PE=1 SV=1 - [RS9_DICDI]		0			1.95502	5.41	1	1	60.7332	36.22	7	22	185	21.1906	10.521	62.6882
Q54UU3	40S ribosomal protein S6 OS=Dictyostelium discoideum OX=44689 GN=rps6 PE=1 SV=1 - [RS6_DICDI]		0			60.802	31.36	9	19		0			236	26.1494	10.4624	60.802
O96455	Heat shock protein Ddj1 OS=Dictyostelium discoideum OX=44689 GN=Ddj1 PE=2 SV=1 - [O96455_DICDI]		0			60.3255	28.71	7	20		0			411	45.6251	7.31299	60.3255
P11874	60S ribosomal protein L7 OS=Dictyostelium discoideum OX=44689 GN=rpl7 PE=1 SV=3 - [RL7_DICDI]		0			58.5928	28.05	6	21		0			246	27.9143	10.3892	58.5928
P90529	IfdA (Fragment) OS=Dictyostelium discoideum OX=44689 GN=ifdA PE=2 SV=1 - [P90529_DICDI]		0			58.45	27.09	9	20		0			395	44.316	6.45557	58.45
Q54D63	60S ribosomal protein L6 OS=Dictyostelium discoideum OX=44689 GN=rpl6 PE=1 SV=1 - [RL6_DICDI]		0			55.581	31.78	8	20	1.92861	5.93	1	1	236	25.8108	10.4624	57.5097
Q54JK3	Uncharacterized protein OS=Dictyostelium discoideum OX=44689 GN=DDB0187726 PE=3 SV=1 - [Q54JK3_DICDI]									56.4515	63	8	17	100	10.1863	5.0083	56.4515
Q54ZD1	60S ribosomal protein L7a OS=Dictyostelium discoideum OX=44689 GN=rpl7a PE=1 SV=1 - [RL7A_DICDI]	2.49184	3.86	1	1	53.6013	25.26	7	21		0			285	31.8607	10.4771	56.0931
Q54E24	40S ribosomal protein S8 OS=Dictyostelium discoideum OX=44689 GN=rps8 PE=1 SV=1 - [RS8_DICDI]		0			50.0135	31.28	6	17	5.33242	13.74	2	2	211	23.8749	10.3306	55.3459
Q8I0H7	Heat shock 70 kDa protein, mitochondrial OS=Dictyostelium discoideum OX=44689 GN=mhsp70 PE=1 SV=1 - [HSP7M_DICDI]		0			53.6404	23.25	11	18		0			658	71.3181	6.0874	53.6404
B0G141	Glutathione S-transferase domain-containing protein OS=Dictyostelium discoideum OX=44689 GN=efa1G PE=4 SV=1 - [B0G141_DICDI]		0			53.3985	23.9	8	19		0			410	46.9155	5.59229	53.3985
Q54S90	40S ribosomal protein S11 OS=Dictyostelium discoideum OX=44689 GN=rps11 PE=1 SV=1 - [RS11_DICDI]		0				0			53.2669	23.23	4	14	155	17.8056	10.3599	53.2669
Q9GRF8	Elongation factor 1-beta OS=Dictyostelium discoideum OX=44689 GN=efa1B PE=1 SV=1 - [EF1B_DICDI]		0			50.5105	46.76	7	17	2.64319	8.33	1	1	216	24.1061	4.67822	53.1537
P32255	Tubulin alpha chain OS=Dictyostelium discoideum OX=44689 GN=tubA PE=1 SV=1 - [TBA_DICDI]		0			52.6087	31.29	11	17		0			457	50.9283	5.52881	52.6087
Q54G86	60S ribosomal protein L23 OS=Dictyostelium discoideum OX=44689 GN=rpl23 PE=1 SV=1 - [RL23_DICDI]		0				0			47.1961	27.94	3	20	136	14.5337	10.0083	47.1961
Q869W9	Probable polyketide synthase 16 OS=Dictyostelium discoideum OX=44689 GN=pks16 PE=2 SV=1 - [PKS16_DICDI]	45.6853	9.8	16	16		0				0			2603	290.724	6.11279	45.6853
Q54MK8	60S ribosomal protein L18a OS=Dictyostelium discoideum OX=44689 GN=rpl18a PE=3 SV=2 - [RL18A_DICDI]		0				0			45.5392	42.69	7	14	171	20.0324	10.1401	45.5392
P36413	Dihydrolipoyllysine-residue acetyltransferase component of pyruvate dehydrogenase complex, mitochondrial OS=Dictyostelium discoideum OX=44689 GN=pdhC PE=1 SV=2 - [ODP2_DICDI]		0			44.6091	22.68	9	15		0			635	68.9433	8.63135	44.6091
Q54J48	Probable pyridoxal 5'-phosphate synthase subunit pdx2 OS=Dictyostelium discoideum OX=44689 GN=pdx2 PE=1 SV=1 - [PDX2_DICDI]					42.4296	41.13	7	15		0			248	27.8466	6.80029	42.4296
Q54J97	60 kDa heat shock protein, mitochondrial OS=Dictyostelium discoideum OX=44689 GN=hspA PE=2 SV=1 - [CH60_DICDI]		0			41.7636	35.25	13	16		0			556	59.8086	6.15088	41.7636
Q54BQ3	60S ribosomal protein L23a OS=Dictyostelium discoideum OX=44689 GN=rpl23a PE=1 SV=1 - [RL23A_DICDI]		0			3.52741	10.06	1	1	37.0473	20.71	3	14	169	18.3952	10.6235	40.5747
Q54BM2	Polyadenylate-binding protein 1-A OS=Dictyostelium discoideum OX=44689 GN=pabpc1A PE=1 SV=1 - [PAP1A_DICDI]		0			39.1442	19.12	7	15		0			565	62.7407	8.71924	39.1442
Q5V9F0	Cytosol aminopeptidase OS=Dictyostelium discoideum OX=44689 GN=lap PE=1 SV=1 - [AMPL_DICDI]		0			38.8981	20.19	7	13		0			520	56.3746	7.91357	38.8981
Q55GJ7	60S ribosomal protein L38 OS=Dictyostelium discoideum OX=44689 GN=rpl38 PE=3 SV=1 - [RL38_DICDI]									38.7909	38.67	2	11	75	8.66688	10.3745	38.7909
Q76NW2	Histone H4 OS=Dictyostelium discoideum OX=44689 GN=H4a PE=1 SV=1 - [H4_DICDI]						0			37.547	22.22	4	14	108	12.0096	11.5024	37.547
Q75K27	40S ribosomal protein S24 OS=Dictyostelium discoideum OX=44689 GN=rps24 PE=3 SV=1 - [RS24_DICDI]	8.32352	22.22	2	3	8.39051	22.22	2	3	20.7526	30.95	3	8	126	14.2831	10.5503	37.4666
Q95YL5	Penta-EF hand domain-containing protein 1 OS=Dictyostelium discoideum OX=44689 GN=pefA PE=1 SV=1 - [PEFA_DICDI]		0				0			36.9295	32.49	3	10	197	22.3403	7.69385	36.9295
Q54J69	60S ribosomal protein L10 OS=Dictyostelium discoideum OX=44689 GN=rpl10 PE=1 SV=2 - [RL10_DICDI]		0			22.2086	14.75	4	8	14.4853	11.06	3	6	217	24.5289	10.2573	36.6939
Q8T1V4	40S ribosomal protein S27 OS=Dictyostelium discoideum OX=44689 GN=rps27 PE=3 SV=2 - [RS27_DICDI]						0			35.8451	17.65	4	14	85	9.44284	9.77393	35.8451
P54651	Heat shock cognate 90 kDa protein OS=Dictyostelium discoideum OX=44689 GN=hspD PE=1 SV=2 - [HSC90_DICDI]		0			35.5388	17	9	14		0			700	79.8158	5.09717	35.5388
P34113	60S ribosomal protein L3 OS=Dictyostelium discoideum OX=44689 GN=rpl3 PE=1 SV=2 - [RL3_DICDI]		0			35.3648	23.62	7	15		0			398	45.0313	10.3159	35.3648
Q55A19	40S ribosomal protein S23 OS=Dictyostelium discoideum OX=44689 GN=rps23 PE=3 SV=1 - [RS23_DICDI]	3.43078	11.89	1	1		0			31.3569	38.46	3	9	143	15.6157	10.8286	34.7877
Q54WZ2	Vacuolin-B OS=Dictyostelium discoideum OX=44689 GN=vacB PE=1 SV=1 - [VACB_DICDI]		0			34.0286	23.14	10	13		0			592	66.1702	7.21045	34.0286
P48160	60S ribosomal protein L27a OS=Dictyostelium discoideum OX=44689 GN=rpl27a PE=3 SV=1 - [RL27A_DICDI]		0			2.005	10.14	1	1	32.0077	26.35	4	12	148	16.3978	10.4771	34.0127
Q54HF1	Putative actin-24 OS=Dictyostelium discoideum OX=44689 GN=act24 PE=3 SV=1 - [ACT24_DICDI]		0			33.6221	24.14	6	13		0			377	42.1109	5.59229	33.6221
Q1ZXP2	Uncharacterized protein (Fragment) OS=Dictyostelium discoideum OX=44689 GN=DDB_G0294587 PE=4 SV=1 - [Q1ZXP2_DICDI]	33.028	7.11	6	10		0				0			1182	136.427	5.05908	33.028
Q553T2	Uncharacterized protein OS=Dictyostelium discoideum OX=44689 GN=DDB0202577 PE=4 SV=1 - [Q553T2_DICDI]		0			32.9787	18.56	8	12		0			695	75.8311	9.29053	32.9787
P16168	60S ribosomal protein L11 OS=Dictyostelium discoideum OX=44689 GN=rpl11 PE=1 SV=2 - [RL11_DICDI]		0			28.7086	17.82	3	11	2.61478	6.93	1	1	202	22.3821	10.1108	31.3234
Q8TA03	6-phosphogluconate dehydrogenase, decarboxylating OS=Dictyostelium discoideum OX=44689 GN=gnd PE=1 SV=1 - [6PGD_DICDI]		0			31.0146	16.63	5	10		0			493	53.8564	7.2251	31.0146
Q54F07	S-adenosylmethionine synthase OS=Dictyostelium discoideum OX=44689 GN=metK PE=1 SV=1 - [METK_DICDI]		0			30.6455	23.44	6	11		0			384	41.7372	6.60986	30.6455
P13023	60S ribosomal protein L8 OS=Dictyostelium discoideum OX=44689 GN=rpl8 PE=1 SV=2 - [RL8_DICDI]		0			30.5477	29.8	6	11		0			255	27.5028	10.6821	30.5477
P27685	40S ribosomal protein S2 OS=Dictyostelium discoideum OX=44689 GN=rps2 PE=1 SV=1 - [RS2_DICDI]		0			30.1451	27.55	6	11		0			265	28.6995	10.3452	30.1451
Q55BY1	40S ribosomal protein SA OS=Dictyostelium discoideum OX=44689 GN=rpsA PE=1 SV=1 - [RSSA_DICDI]		0			27.9489	28.57	5	10	2.16372	5.31	1	1	245	27.101	5.46533	30.1126
Q54NG2	60S ribosomal protein L17 OS=Dictyostelium discoideum OX=44689 GN=rpl17 PE=3 SV=1 - [RL17_DICDI]						0			30.0228	27.78	4	10	180	20.1727	10.4185	30.0228
Q9GS21	60S ribosomal protein L28 OS=Dictyostelium discoideum OX=44689 GN=rpl28 PE=2 SV=1 - [RL28_DICDI]						0			29.6434	19.7	2	10	132	14.3431	11.7075	29.6434
P36409	Ras-related protein Rab-2A OS=Dictyostelium discoideum OX=44689 GN=rab2A PE=2 SV=2 - [RAB2A_DICDI]	5.92847	13.53	2	2	7.10744	13.53	2	3	16.2841	33.82	5	6	207	23.0786	7.75244	29.32
P22684	60S acidic ribosomal protein P1 OS=Dictyostelium discoideum OX=44689 GN=rplp1 PE=3 SV=1 - [RLA1_DICDI]		0							29.2365	30.97	1	7	113	11.697	4.70361	29.2365
Q54LP8	Histone H2B.v3 OS=Dictyostelium discoideum OX=44689 GN=H2Bv3 PE=3 SV=1 - [H2BV3_DICDI]		0				0			29.1594	18.18	3	11	154	17.0892	10.2427	29.1594
P29447	Thioredoxin-3 OS=Dictyostelium discoideum OX=44689 GN=trxC PE=3 SV=2 - [THIO3_DICDI]	3.15877	12.5	1	1		0			25.4844	42.31	3	10	104	11.7889	6.13818	28.6432
Q54Q30	Uncharacterized protein OS=Dictyostelium discoideum OX=44689 GN=DDB0218582 PE=4 SV=1 - [Q54Q30_DICDI]		0			28.2999	37.2	7	9		0			293	31.8164	9.77393	28.2999
Q03409	40S ribosomal protein S25 OS=Dictyostelium discoideum OX=44689 GN=rps25 PE=3 SV=1 - [RS25_DICDI]									27.9795	14.55	2	9	110	11.7605	10.5942	27.9795
Q23921	Protein pkiA OS=Dictyostelium discoideum OX=44689 GN=pkiA PE=1 SV=2 - [PKIA_DICDI]		0				0			27.659	25.2	3	8	127	14.0463	7.12256	27.659
Q58A41	Uncharacterized protein OS=Dictyostelium discoideum OX=44689 GN=DD8-14 PE=2 SV=1 - [Q58A41_DICDI]		0			27.2688	15.54	7	10		0			663	75.2014	6.78564	27.2688
O15706	Vacuolin-A OS=Dictyostelium discoideum OX=44689 GN=vacA PE=1 SV=1 - [VACA_DICDI]		0			27.2471	17.56	9	11		0			598	66.2474	6.94678	27.2471
Q54BM8	UPF0652 protein OS=Dictyostelium discoideum OX=44689 GN=DDB_G0293552 PE=3 SV=1 - [U652_DICDI]	2.23872	1.77	1	1	24.9667	11.08	6	10		0			677	78.242	6.68311	27.2054
Q54B67	Mitochondrial substrate carrier family protein Z OS=Dictyostelium discoideum OX=44689 GN=mcfZ PE=2 SV=1 - [MCFZ_DICDI]		0			26.6865	26.91	5	10		0			301	33.2473	9.64209	26.6865
Q55CS9	ATP synthase subunit beta, mitochondrial OS=Dictyostelium discoideum OX=44689 GN=atp5f1b PE=1 SV=1 - [ATPB_DICDI]		0			26.4961	18.43	9	11		0			651	70.8009	5.85889	26.4961
P29446	Thioredoxin-2 (Fragment) OS=Dictyostelium discoideum OX=44689 GN=trxB PE=2 SV=1 - [THIO2_DICDI]		0				0			26.4566	30.68	2	9	88	10.0961	6.91748	26.4566
Q555L5-2	Isoform 2 of Peroxiredoxin-4 OS=Dictyostelium discoideum OX=44689 GN=prdx4 - [PRDX4_DICDI]		0			18.7526	21.95	4	6	7.4914	18.05	3	3	205	22.9486	6.53662	26.244
Q54SA3	Uncharacterized protein OS=Dictyostelium discoideum OX=44689 GN=DDB0204848 PE=4 SV=1 - [Q54SA3_DICDI] TBC	26.194	9.3	6	9		0				0			1194	133.479	5.99854	26.194
Q54MA6	40S ribosomal protein S5 OS=Dictyostelium discoideum OX=44689 GN=rps5 PE=1 SV=1 - [RS5_DICDI]		0				0			25.9167	15.26	3	8	190	21.2	9.90576	25.9167
O77082	40S ribosomal protein S10 OS=Dictyostelium discoideum OX=44689 GN=rps10 PE=1 SV=3 - [RS10_DICDI]						0			25.5976	37.01	4	10	154	17.8301	9.80322	25.5976
Q553M7	60S ribosomal protein L13a OS=Dictyostelium discoideum OX=44689 GN=rpl13a PE=1 SV=1 - [RL13A_DICDI]		0				0			23.7071	26.2	5	9	187	21.1508	11.2241	23.7071
Q54E04	Vacuolar proton translocating ATPase 100 kDa subunit OS=Dictyostelium discoideum OX=44689 GN=vatM PE=1 SV=2 - [VATM_DICDI]	23.6219	10.67	6	8		0				0			815	93.2282	6.31592	23.6219
P46793	40S ribosomal protein S15a OS=Dictyostelium discoideum OX=44689 GN=rps15a PE=2 SV=3 - [RS15A_DICDI]		0				0			23.0152	36.15	4	9	130	14.8369	9.51025	23.0152
Q54X23	Uncharacterized protein OS=Dictyostelium discoideum OX=44689 GN=DDB0205680 PE=4 SV=1 - [Q54X23_DICDI]	22.7083	6.36	7	7		0				0			1698	194.845	8.89502	22.7083
Q8T191	Probable UDP-glucose:glycoprotein glucosyltransferase A OS=Dictyostelium discoideum OX=44689 GN=ggtA PE=1 SV=2 - [UGGG_DICDI]	22.5357	7.26	7	7		0				0			1681	192.509	6.20166	22.5357
Q54X53	60S ribosomal protein L21 OS=Dictyostelium discoideum OX=44689 GN=rpl21 PE=3 SV=1 - [RL21_DICDI]		0				0			22.4396	17.5	2	8	160	18.3801	11.312	22.4396
Q54I41	40S ribosomal protein S7 OS=Dictyostelium discoideum OX=44689 GN=rps7 PE=1 SV=1 - [RS7_DICDI]		0			1.90481	4.66	1	1	20.376	27.46	4	7	193	22.1331	9.86182	22.2808
Q55AB5	60S ribosomal protein L32 OS=Dictyostelium discoideum OX=44689 GN=rpl32 PE=3 SV=1 - [RL32_DICDI]					2.77029	9.02	1	1	19.2081	18.8	2	7	133	15.2663	11.5903	21.9783
Q552K7	Uncharacterized protein OS=Dictyostelium discoideum OX=44689 GN=DDB0217746 PE=4 SV=1 - [Q552K7_DICDI]	21.8012	4.23	6	7		0				0			1984	224.408	5.05908	21.8012
Q55BE6	60S ribosomal protein L27 OS=Dictyostelium discoideum OX=44689 GN=rpl27 PE=3 SV=1 - [RL27_DICDI]		0				0			21.716	29.86	4	8	144	16.374	10.8579	21.716
Q5V9E9	Glucose-6-phosphate isomerase OS=Dictyostelium discoideum OX=44689 GN=gpi PE=3 SV=1 - [G6PI_DICDI]		0			21.6079	14.8	5	8		0			561	63.4251	7.10791	21.6079
Q54VZ4	60S ribosomal protein L18 OS=Dictyostelium discoideum OX=44689 GN=rpl18 PE=1 SV=1 - [RL18_DICDI]		0				0			21.0674	22.1	3	8	181	20.5104	11.4438	21.0674
Q54PX9	40S ribosomal protein S12 OS=Dictyostelium discoideum OX=44689 GN=rps12 PE=1 SV=1 - [RS12_DICDI]						0			20.2192	19.85	2	6	136	14.8969	7.21045	20.2192
Q1ZXF7	GDP-mannose 4,6 dehydratase OS=Dictyostelium discoideum OX=44689 GN=gmd PE=1 SV=1 - [GMDS_DICDI]		0			20.1298	16.57	4	8		0			356	41.0349	7.2251	20.1298
Q54IP4	Dual specificity protein kinase shkB OS=Dictyostelium discoideum OX=44689 GN=shkB PE=3 SV=1 - [SHKB_DICDI]		0			20.0963	15.16	7	8		0			653	73.7612	8.20654	20.0963
Q54GK6	60S ribosomal protein L22 2 OS=Dictyostelium discoideum OX=44689 GN=rpl22a PE=3 SV=1 - [RL222_DICDI]		0				0			20.0343	27.59	3	8	116	13.3943	9.89111	20.0343
Q86HX0	Pyruvate dehydrogenase E1 component subunit beta, mitochondrial OS=Dictyostelium discoideum OX=44689 GN=pdhB PE=1 SV=1 - [ODPB_DICDI]		0			19.832	23.31	6	7		0			356	39.043	5.96045	19.832
Q54WR9	Type-3 glutamine synthetase OS=Dictyostelium discoideum OX=44689 GN=glnA3 PE=1 SV=1 - [GLNA3_DICDI]		0			19.3126	14.15	7	8		0			735	82.564	6.17627	19.3126
Q54JE3	60S ribosomal protein L22 1 OS=Dictyostelium discoideum OX=44689 GN=rpl22 PE=3 SV=1 - [RL221_DICDI]		0				0			19.0647	27.59	3	8	116	13.3243	9.89111	19.0647
Q54Z09	60S ribosomal protein L14 OS=Dictyostelium discoideum OX=44689 GN=rpl14 PE=3 SV=1 - [RL14_DICDI]		0				0			18.6823	21.02	3	7	157	17.3769	10.7261	18.6823
Q54VN6	60S ribosomal protein L24 OS=Dictyostelium discoideum OX=44689 GN=rpl24 PE=1 SV=1 - [RL24_DICDI]						0			18.3648	18.9	3	7	127	14.7842	10.5503	18.3648
Q54TL8	40S ribosomal protein S26 OS=Dictyostelium discoideum OX=44689 GN=rps26 PE=3 SV=1 - [RS26_DICDI]					2.61669	11.61	1	1	15.518	22.32	3	6	112	12.7899	10.8872	18.1347
Q54J50	60S ribosomal protein L12 OS=Dictyostelium discoideum OX=44689 GN=rpl12 PE=1 SV=1 - [RL12_DICDI]		0				0			17.9364	28.92	3	6	166	17.7697	9.59814	17.9364
Q55CW0	rRNA 2'-O-methyltransferase fibrillarin OS=Dictyostelium discoideum OX=44689 GN=fbl PE=3 SV=1 - [FBRL_DICDI]		0			17.8565	9.88	3	5		0			334	34.8322	10.2866	17.8565
Q54EN4	Protein disulfide-isomerase 2 OS=Dictyostelium discoideum OX=44689 GN=pdi2 PE=3 SV=1 - [PDI2_DICDI]		0			17.782	18.13	6	7		0			513	57.7168	5.36377	17.782
Q86JP3	Ras-related protein Rab-5A OS=Dictyostelium discoideum OX=44689 GN=rab5A PE=3 SV=1 - [RAB5A_DICDI]		0			15.5287	19.9	3	5	2.16485	5.97	1	1	201	22.3046	8.96826	17.6935
Q03380	Comitin OS=Dictyostelium discoideum OX=44689 GN=comA PE=1 SV=1 - [COMI_DICDI]		0				0			17.246	25.41	3	7	185	20.684	8.96826	17.246
P33519	GTP-binding nuclear protein Ran OS=Dictyostelium discoideum OX=44689 GN=ranA PE=1 SV=1 - [RAN_DICDI]					14.8965	23.58	4	6	2.03494	5.19	1	1	212	24.0314	7.44482	16.9315
Q54QM8	60S ribosomal protein L26 OS=Dictyostelium discoideum OX=44689 GN=rpl26 PE=3 SV=1 - [RL26_DICDI]		0				0			16.3773	22.3	2	6	139	15.6485	10.5796	16.3773
Q54E20	60S ribosomal protein L13 OS=Dictyostelium discoideum OX=44689 GN=rpl13 PE=1 SV=1 - [RL13_DICDI]		0			15.6346	11.96	2	6		0			209	23.6622	11.2095	15.6346
Q58A42	Protein DD3-3 OS=Dictyostelium discoideum OX=44689 GN=DD3-3 PE=2 SV=1 - [DD3_DICDI]		0			15.381	10.71	4	5		0			616	69.4543	7.56201	15.381
P42530	Discoidin-2 OS=Dictyostelium discoideum OX=44689 GN=dscE PE=1 SV=1 - [DIS2_DICDI]					14.9225	25.29	5	5		0			257	28.5572	7.18115	14.9225
P14329	60S ribosomal protein L19 OS=Dictyostelium discoideum OX=44689 GN=rpl19 PE=1 SV=1 - [RL19_DICDI]		0			7.26159	13.98	2	3	7.33941	13.98	2	3	186	21.5993	11.5757	14.601
P42520	40S ribosomal protein S17 OS=Dictyostelium discoideum OX=44689 GN=rps17 PE=3 SV=2 - [RS17_DICDI]									14.2949	20.74	3	5	135	15.9156	10.1108	14.2949
Q54BI8	Uncharacterized protein OS=Dictyostelium discoideum OX=44689 GN=DDB0219884 PE=4 SV=1 - [Q54BI8_DICDI]		0			14.2779	7.34	4	6		0			695	80.3353	5.2749	14.2779
P10819	Adenosylhomocysteinase OS=Dictyostelium discoideum OX=44689 GN=sahA PE=1 SV=2 - [SAHH_DICDI]		0			14.1087	12.53	4	6		0			431	47.25	6.20166	14.1087
P36410	Ras-related protein Rab-14 OS=Dictyostelium discoideum OX=44689 GN=rab14 PE=1 SV=2 - [RAB14_DICDI]		0			5.86839	11.65	2	2	8.13119	17.48	3	3	206	23.1208	7.32764	13.9996
P54632	14-3-3-like protein OS=Dictyostelium discoideum OX=44689 GN=fttB PE=1 SV=2 - [1433_DICDI]		0			13.841	11.11	2	5					252	28.6863	4.89404	13.841
Q54G31	Uncharacterized protein OS=Dictyostelium discoideum OX=44689 GN=DDB0219564 PE=4 SV=1 - [Q54G31_DICDI]		0			13.8276	7.05	3	6		0			695	80.1804	5.31299	13.8276
Q54BW3	Uncharacterized protein OS=Dictyostelium discoideum OX=44689 GN=DDB0191909 PE=4 SV=1 - [Q54BW3_DICDI]		0				0			13.5616	10.79	3	5	417	47.8742	5.35107	13.5616
P90526	40S ribosomal protein S3 OS=Dictyostelium discoideum OX=44689 GN=rps3 PE=1 SV=1 - [RS3_DICDI]		0			13.5479	22.48	5	6		0			218	24.204	9.78857	13.5479
Q86JB5	Uncharacterized protein OS=Dictyostelium discoideum OX=44689 GN=DDB0168319 PE=4 SV=1 - [Q86JB5_DICDI]		0			13.5362	21.16	5	6		0			293	33.5115	8.01611	13.5362
P13833	Myosin regulatory light chain OS=Dictyostelium discoideum OX=44689 GN=mlcR PE=2 SV=1 - [MLR_DICDI]		0				0			13.39	29.19	4	6	161	18.3112	5.16064	13.39
Q86HN7	Probable serine/threonine-protein kinase PLK OS=Dictyostelium discoideum OX=44689 GN=PLK PE=3 SV=1 - [PLK_DICDI]	12.8459	4.91	4	5		0				0			978	113.529	9.20264	12.8459
Q54RB9	Calcium-binding mitochondrial carrier protein OS=Dictyostelium discoideum OX=44689 GN=mcfO PE=3 SV=1 - [CMC_DICDI]		0			12.7219	8.68	5	5		0			772	85.5944	8.67529	12.7219
P36411	Ras-related protein Rab-7A OS=Dictyostelium discoideum OX=44689 GN=rab7A PE=1 SV=1 - [RAB7A_DICDI]		0			2.52615	5.42	1	1	10.0863	18.23	3	4	203	22.6805	7.59131	12.6124
Q54PH8	40S ribosomal protein S13 OS=Dictyostelium discoideum OX=44689 GN=rps13 PE=3 SV=1 - [RS13_DICDI]						0			12.531	11.92	2	5	151	16.8651	10.4038	12.531
Q86IC8	Probable caffeoyl-CoA O-methyltransferase 2 OS=Dictyostelium discoideum OX=44689 GN=omt6 PE=1 SV=1 - [CAMT2_DICDI]		0			12.4158	12.55	3	5					231	25.8376	5.87158	12.4158
Q02720	Casein kinase II subunit alpha OS=Dictyostelium discoideum OX=44689 GN=casK PE=2 SV=1 - [CSK2A_DICDI]		0			12.0281	16.32	5	5		0			337	39.8726	8.76318	12.0281
Q54GG6	Uncharacterized protein OS=Dictyostelium discoideum OX=44689 GN=DDB0188759 PE=4 SV=1 - [Q54GG6_DICDI]		0			12.0018	12.08	3	5		0			389	41.3528	4.65283	12.0018
Q54GU2	Uncharacterized protein OS=Dictyostelium discoideum OX=44689 GN=DDB0188640 PE=4 SV=1 - [Q54GU2_DICDI]	8.79331	2.11	1	3	3.17191	2.11	1	1		0			1235	141.455	6.53662	11.9652
P34112	Cyclin-dependent kinase 1 OS=Dictyostelium discoideum OX=44689 GN=cdk1 PE=2 SV=1 - [CDK1_DICDI]		0			11.7079	18.92	4	5		0			296	33.7517	8.44092	11.7079
B0G128	RNA-binding region RNP-1 domain-containing protein OS=Dictyostelium discoideum OX=44689 GN=DDB_G0279539 PE=4 SV=1 - [B0G128_DICDI]		0			11.3868	15.82	4	4		0			373	42.0861	8.80713	11.3868
Q54ET6	Actin-binding protein F OS=Dictyostelium discoideum OX=44689 GN=abpF PE=1 SV=1 - [ABPF_DICDI]	10.9896	2.71	4	4		0				0			2364	269.611	6.63916	10.9896
P26200	Profilin-2 OS=Dictyostelium discoideum OX=44689 GN=proB PE=1 SV=1 - [PROF2_DICDI]									10.9285	11.29	1	4	124	12.7214	7.23975	10.9285
Q55BN7	60S ribosomal protein L35a OS=Dictyostelium discoideum OX=44689 GN=rpl35a PE=3 SV=1 - [RL35A_DICDI]		0				0			10.4111	20.95	2	4	105	11.5332	10.2573	10.4111
Q54Q51	40S ribosomal protein S16 OS=Dictyostelium discoideum OX=44689 GN=rps16 PE=3 SV=1 - [RS16_DICDI]		0				0			10.0256	16.33	2	4	147	16.4291	10.2427	10.0256
Q54P80	Uncharacterized protein OS=Dictyostelium discoideum OX=44689 GN=DDB0186162 PE=4 SV=1 - [Q54P80_DICDI]	9.92101	2.58	2	3		0				0			1395	155.992	5.42725	9.92101
Q54PJ1	26S proteasome regulatory subunit 10B OS=Dictyostelium discoideum OX=44689 GN=psmC6 PE=1 SV=1 - [PRS10_DICDI]		0			9.7911	10.18	3	4		0			393	44.2474	7.45947	9.7911
P20054	Protein PYR1-3 OS=Dictyostelium discoideum OX=44689 GN=pyr1-3 PE=1 SV=3 - [PYR1_DICDI]	9.72121	2.38	4	4		0				0			2225	245.871	6.41748	9.72121
P54647	V-type proton ATPase catalytic subunit A OS=Dictyostelium discoideum OX=44689 GN=vatA PE=1 SV=2 - [VATA_DICDI]		0			9.60019	12.78	4	4		0			618	68.1575	5.52881	9.60019
Q54C70	Pyruvate dehydrogenase E1 component subunit alpha, mitochondrial OS=Dictyostelium discoideum OX=44689 GN=pdhA PE=1 SV=1 - [ODPA_DICDI]		0			9.5976	15.38	4	4		0			377	41.9608	7.66455	9.5976
Q54EW8	Dihydrolipoyl dehydrogenase, mitochondrial OS=Dictyostelium discoideum OX=44689 GN=lpd PE=3 SV=1 - [DLDH_DICDI]		0			9.57736	9.02	3	4					488	51.7618	7.31299	9.57736
Q54PZ2	Copper transport protein ATOX1 homolog OS=Dictyostelium discoideum OX=44689 GN=atox1 PE=3 SV=2 - [ATOX1_DICDI]		0				0			9.46294	22.39	1	3	67	7.2016	8.1626	9.46294
Q54ND0	Uncharacterized transmembrane protein SSD449 OS=Dictyostelium discoideum OX=44689 GN=DDB_G0285345 PE=2 SV=1 - [Y5202_DICDI]						0			9.45996	14.67	1	3	75	8.46743	9.5835	9.45996
Q54XE6	Probable H/ACA ribonucleoprotein complex subunit 1 OS=Dictyostelium discoideum OX=44689 GN=gar1 PE=3 SV=1 - [GAR1_DICDI]		0			9.44555	11.3	2	4		0			230	22.3592	11.019	9.44555
P05095	Alpha-actinin A OS=Dictyostelium discoideum OX=44689 GN=abpA PE=1 SV=2 - [ACTNA_DICDI]	9.44149	6.16	4	4		0				0			861	97.2976	5.10986	9.44149
P34123	26S proteasome regulatory subunit 6B homolog OS=Dictyostelium discoideum OX=44689 GN=psmC4 PE=1 SV=1 - [PRS6B_DICDI]		0			9.39603	9.43	3	4		0			403	45.5138	6.93213	9.39603
Q54XD8	Eukaryotic translation initiation factor 2 subunit 3 OS=Dictyostelium discoideum OX=44689 GN=eif2s3 PE=2 SV=1 - [IF2G_DICDI]		0			9.22338	9.57	3	3		0			460	50.0977	8.93896	9.22338
P34124	26S proteasome regulatory subunit 8 OS=Dictyostelium discoideum OX=44689 GN=psmC5 PE=1 SV=2 - [PRS8_DICDI]		0			9.18701	10.92	3	4		0			403	45.1628	8.77783	9.18701
Q55C60	Uncharacterized protein OS=Dictyostelium discoideum OX=44689 GN=DDB0190882 PE=4 SV=1 - [Q55C60_DICDI]		0			9.10944	16.41	3	3		0			262	29.0257	8.71924	9.10944
Q54VF4	TPR-containing protein DDB_G0280363 OS=Dictyostelium discoideum OX=44689 GN=DDB_G0280363 PE=4 SV=2 - [Y8236_DICDI]	8.87693	2.53	3	4		0				0			1304	152.119	8.57275	8.87693
Q9TXF5	V-ATPase B-subunit (Fragments) OS=Dictyostelium discoideum OX=44689 PE=1 SV=1 - [Q9TXF5_DICDI]					8.82889	18.46	1	3					65	7.26242	4.77979	8.82889
P54641	V-type proton ATPase subunit d OS=Dictyostelium discoideum OX=44689 GN=vatD-1 PE=1 SV=2 - [VA0D_DICDI]		0			8.64713	11.52	3	3		0			356	40.8052	5.021	8.64713
Q55FG4	Uncharacterized protein OS=Dictyostelium discoideum OX=44689 GN=DDB0216581 PE=4 SV=1 - [Q55FG4_DICDI]		0			8.57381	7.7	4	4		0			636	73.1376	8.30908	8.57381
Q54X51	40S ribosomal protein S19 OS=Dictyostelium discoideum OX=44689 GN=rps19 PE=3 SV=1 - [RS19_DICDI]		0				0			8.56813	8.78	1	4	148	16.8661	10.272	8.56813
P34121	Coactosin OS=Dictyostelium discoideum OX=44689 GN=coaA PE=1 SV=1 - [COAA_DICDI]		0				0			8.55178	12.33	1	3	146	15.994	5.37646	8.55178
Q54QQ0	Inosine-5'-monophosphate dehydrogenase OS=Dictyostelium discoideum OX=44689 GN=impdh PE=1 SV=1 - [IMDH_DICDI]		0			7.89405	7.38	3	3		0			515	56.2748	7.88428	7.89405
Q86IB4	Uncharacterized protein OS=Dictyostelium discoideum OX=44689 GN=DDB0167193 PE=4 SV=1 - [Q86IB4_DICDI]		0			7.63124	10.78	3	3		0			306	34.289	6.88818	7.63124
Q54L12	Uncharacterized protein OS=Dictyostelium discoideum OX=44689 GN=DDB0187217 PE=4 SV=1 - [Q54L12_DICDI]		0			7.54191	3.69	2	3		0			569	65.8324	4.83057	7.54191
P35085	Calcium-binding protein P OS=Dictyostelium discoideum OX=44689 GN=cbpP PE=2 SV=2 - [CBPP_DICDI]					7.45486	3.64	1	3					467	48.9352	9.0415	7.45486
P0C7B6	Type-1 glutamine synthetase 2 OS=Dictyostelium discoideum OX=44689 GN=glnA2 PE=1 SV=1 - [GLNA2_DICDI]		0			7.36153	7.1	3	3		0			521	59.1639	8.646	7.36153
Q54HK5	Uncharacterized protein OS=Dictyostelium discoideum OX=44689 GN=DDB0188399 PE=4 SV=1 - [Q54HK5_DICDI]		0			7.32446	9.02	2	3		0			399	43.0783	7.44482	7.32446
Q54HJ0	Uncharacterized protein OS=Dictyostelium discoideum OX=44689 GN=DDB0219436 PE=4 SV=1 - [Q54HJ0_DICDI]									7.22412	22.39	2	3	134	14.6736	6.80029	7.22412
Q94464	Dynamin-A OS=Dictyostelium discoideum OX=44689 GN=dymA PE=1 SV=2 - [DYNA_DICDI]	7.20565	3.87	2	3		0				0			853	96.0468	7.18115	7.20565
Q54BM7	Polyphosphate kinase OS=Dictyostelium discoideum OX=44689 GN=ppkA PE=1 SV=1 - [PPK1_DICDI]	7.17872	3.61	3	3		0				0			1053	118.108	6.62451	7.17872
Q6B9X6	Alpha-protein kinase vwkA OS=Dictyostelium discoideum OX=44689 GN=vwkA PE=1 SV=1 - [VWKA_DICDI]		0			7.12058	7.84	3	3		0			625	70.1141	8.27979	7.12058
Q54D07	Cytochrome c1, heme protein, mitochondrial OS=Dictyostelium discoideum OX=44689 GN=cyc1 PE=3 SV=1 - [CY1_DICDI]					7.04443	10.18	2	3		0			275	30.5163	7.51807	7.04443
Q8T131	Uncharacterized protein OS=Dictyostelium discoideum OX=44689 GN=DDB0166993 PE=4 SV=1 - [Q8T131_DICDI]		0			6.87562	9.04	3	3		0			553	60.6512	7.23975	6.87562
Q55FL5	Serine palmitoyltransferase 1 OS=Dictyostelium discoideum OX=44689 GN=sptA PE=3 SV=1 - [SPTC1_DICDI]		0			6.77457	6.89	3	3		0			479	53.4849	8.20654	6.77457
Q54Q31	Prohibitin-2 OS=Dictyostelium discoideum OX=44689 GN=phbB PE=3 SV=1 - [PHB2_DICDI]		0			6.72935	11.6	3	3		0			293	32.8248	9.72998	6.72935
Q54N17	40S ribosomal protein S15 OS=Dictyostelium discoideum OX=44689 GN=rps15 PE=3 SV=1 - [RS15_DICDI]									6.55652	13.19	1	2	144	16.2809	10.2573	6.55652
P02599	Calmodulin OS=Dictyostelium discoideum OX=44689 GN=calA PE=1 SV=3 - [CALM_DICDI]		0				0			6.4547	21.71	2	3	152	17.14	4.24658	6.4547
Q9XPJ9	ATP synthase subunit alpha, mitochondrial OS=Dictyostelium discoideum OX=44689 GN=atp1 PE=1 SV=1 - [ATPA_DICDI]		0			6.41717	4.43	2	3		0			519	57.2004	9.15869	6.41717
Q86K01	60S ribosomal protein L15 OS=Dictyostelium discoideum OX=44689 GN=rpl15-1 PE=1 SV=1 - [RL15_DICDI]		0			6.35718	14.15	2	2		0			205	24.2551	11.3413	6.35718
Q54TW3	60S ribosomal protein L29 OS=Dictyostelium discoideum OX=44689 GN=rpl29 PE=3 SV=1 - [RL29_DICDI]		0				0			6.32244	8.6	1	3	93	10.4419	11.2388	6.32244
Q54XB5	60S ribosomal protein L31 OS=Dictyostelium discoideum OX=44689 GN=rpl31 PE=3 SV=1 - [RL31_DICDI]		0				0			6.31138	9.91	1	3	111	12.758	10.3159	6.31138
Q54T27	Eukaryotic translation initiation factor 2 subunit 2 OS=Dictyostelium discoideum OX=44689 GN=eif2s2 PE=3 SV=1 - [IF2B_DICDI]		0			6.241	5.68	2	2		0			317	35.865	8.30908	6.241
Q54VG1	Guanine nucleotide-binding protein alpha-12 subunit OS=Dictyostelium discoideum OX=44689 GN=gpaL PE=1 SV=1 - [GPA12_DICDI]					6.19165	10.17	3	3		0			354	41.2941	7.44482	6.19165
Q54JD4	Uncharacterized protein DDB_G0288133 OS=Dictyostelium discoideum OX=44689 GN=DDB_G0288133 PE=4 SV=1 - [Y8133_DICDI]		0			6.12377	18.49	2	2		0			265	29.0762	9.53955	6.12377
Q54H53	Ribosomal protein L7Ae OS=Dictyostelium discoideum OX=44689 GN=nola2 PE=4 SV=1 - [Q54H53_DICDI]									5.71811	22.92	2	2	144	15.7248	9.59814	5.71811
Q94465	GTP cyclohydrolase 1 OS=Dictyostelium discoideum OX=44689 GN=gchA PE=1 SV=2 - [GCH1_DICDI]		0			5.68346	14.66	2	2		0			232	26.2603	6.7417	5.68346
Q54CH1	Arrestin domain-containing protein A OS=Dictyostelium discoideum OX=44689 GN=adcA PE=1 SV=1 - [ADCA_DICDI]		0			5.4776	3.1	1	2		0			580	64.4957	8.5874	5.4776
Q54LK1	Uncharacterized protein OS=Dictyostelium discoideum OX=44689 GN=DDB0187034 PE=4 SV=1 - [Q54LK1_DICDI]		0			5.40686	5.08	2	2		0			649	71.0091	6.96143	5.40686
P54657	Calcium-dependent cell adhesion molecule 1 OS=Dictyostelium discoideum OX=44689 GN=cadA PE=1 SV=1 - [CAD1_DICDI]		0			5.3899	12.68	2	2		0			213	23.9107	5.64307	5.3899
P02887	Discoidin-1 subunit B/C OS=Dictyostelium discoideum OX=44689 GN=dscC-1 PE=1 SV=1 - [DIS1B_DICDI]		0			5.35365	9.88	2	2					253	28.3739	7.03467	5.35365
P13231	Hisactophilin-1 OS=Dictyostelium discoideum OX=44689 GN=hatA PE=1 SV=3 - [HATA_DICDI]		0							5.2911	11.86	1	2	118	13.4475	7.43018	5.2911
Q54IH8	Probable serine/threonine-protein kinase ndrB OS=Dictyostelium discoideum OX=44689 GN=ndrB PE=3 SV=1 - [NDRB_DICDI]		0			5.27829	5.72	2	2		0			542	63.5554	5.33838	5.27829
Q54MD1	Peroxisomal targeting signal 1 receptor OS=Dictyostelium discoideum OX=44689 GN=pex5 PE=3 SV=1 - [PEX5_DICDI]		0			5.26209	3.59	2	2		0			641	74.5394	4.76709	5.26209
Q54F93	Mitochondrial-processing peptidase subunit alpha-2 OS=Dictyostelium discoideum OX=44689 GN=mppA2 PE=1 SV=1 - [MPPA2_DICDI]		0			5.24422	4.94	2	2		0			445	47.7168	6.7124	5.24422
Q75K16	RNA-binding region RNP-1 domain-containing protein OS=Dictyostelium discoideum OX=44689 GN=DDB0231494 PE=4 SV=1 - [Q75K16_DICDI]		0			5.23766	3.68	1	2		0			299	31.4904	6.04932	5.23766
Q8T154	Uridine-cytidine kinase B OS=Dictyostelium discoideum OX=44689 GN=udkB PE=3 SV=2 - [UCKB_DICDI]					5.20983	13.58	2	2		0			243	27.4989	6.23975	5.20983
Q75JL8	Acyl-coenzyme A oxidase OS=Dictyostelium discoideum OX=44689 GN=DDB0169464 PE=3 SV=1 - [Q75JL8_DICDI]		0			5.16205	3.98	2	2		0			628	70.4162	8.26514	5.16205
Q54Y55	Dual specificity protein kinase shkC OS=Dictyostelium discoideum OX=44689 GN=shkC PE=3 SV=1 - [SHKC_DICDI]		0			5.12521	6.92	2	2		0			506	57.0982	7.62061	5.12521
Q54KN7	Putative thioredoxin-5 OS=Dictyostelium discoideum OX=44689 GN=trxE PE=3 SV=1 - [THIO5_DICDI]	2.51251	16.19	1	1		0			2.52525	16.19	1	1	105	11.707	6.60986	5.03776
Q54UB5	26S proteasome non-ATPase regulatory subunit 11 OS=Dictyostelium discoideum OX=44689 GN=psmD11 PE=2 SV=1 - [PSD11_DICDI]		0			5.02928	7.02	2	2		0			413	47.5879	6.48096	5.02928
Q553W5	Uncharacterized protein OS=Dictyostelium discoideum OX=44689 GN=DDB0217635 PE=4 SV=1 - [Q553W5_DICDI]		0			5.00674	1.34	1	2		0			1797	205.161	5.13525	5.00674
Q65YR8	Cystatin-A1 OS=Dictyostelium discoideum OX=44689 GN=cpiA PE=2 SV=1 - [CYTA1_DICDI]		0				0			4.9505	25.53	2	2	94	10.3944	6.94678	4.9505
Q550R2	Cortexillin-2 OS=Dictyostelium discoideum OX=44689 GN=ctxB PE=1 SV=1 - [CTXB_DICDI]		0			4.92785	5.22	2	2		0			441	50.4291	5.68115	4.92785
Q55BN8	Probable serine/threonine-protein kinase nek2 OS=Dictyostelium discoideum OX=44689 GN=nek2 PE=1 SV=1 - [NEK2_DICDI]		0			4.91579	5.98	2	2		0			418	48.9022	8.71924	4.91579
Q54WC8	Uncharacterized protein OS=Dictyostelium discoideum OX=44689 GN=DDB0206013 PE=4 SV=1 - [Q54WC8_DICDI]		0			4.76196	4.92	2	2		0			549	62.0203	7.31299	4.76196
Q86H98	Charged multivesicular body protein 4 OS=Dictyostelium discoideum OX=44689 GN=chmp4 PE=3 SV=1 - [CHMP4_DICDI]		0			4.74413	11.16	2	2		0			215	25.0289	5.03369	4.74413
Q54J23	60S ribosomal protein L35 OS=Dictyostelium discoideum OX=44689 GN=rpl35 PE=3 SV=1 - [RL35_DICDI]		0				0			4.70983	7.94	1	2	126	14.4363	11.7075	4.70983
Q8MPA5	Small heat shock protein hspG7 OS=Dictyostelium discoideum OX=44689 GN=hspG7 PE=3 SV=2 - [HSPG7_DICDI]		0			4.70189	12.56	2	2		0			207	23.408	6.25244	4.70189
Q550E9	Small heat shock protein hspG8 OS=Dictyostelium discoideum OX=44689 GN=hspG8 PE=3 SV=1 - [HSPG8_DICDI]		0			4.68232	18.48	2	2		0			211	23.9633	5.75732	4.68232
Q8MML5	Paxillin-B OS=Dictyostelium discoideum OX=44689 GN=paxB PE=2 SV=1 - [PAXB_DICDI]	2.6327	3.34	1	1	2.0495	3.16	1	1		0			569	62.2904	6.97607	4.68221
Q55ET1	Uncharacterized protein OS=Dictyostelium discoideum OX=44689 GN=DDB0190016 PE=4 SV=1 - [Q55ET1_DICDI]	4.67764	2.4	2	2		0				0			1750	199.238	4.93213	4.67764
Q9U641	Conditioned medium factor receptor 1 OS=Dictyostelium discoideum OX=44689 GN=cmfB PE=1 SV=1 - [CMFB_DICDI]		0			4.65106	2.55	1	2		0			510	56.461	8.60205	4.65106
Q557G6	AAA+ ATPase, core domain-containing protein OS=Dictyostelium discoideum OX=44689 GN=DDB_G0273573 PE=4 SV=3 - [Q557G6_DICDI]	2.44465	0.16	1	1	2.1965	0.16	1	1		0			5630	651.675	6.01123	4.64116
Q54YA2	Uncharacterized protein OS=Dictyostelium discoideum OX=44689 GN=DDB0205386 PE=4 SV=1 - [Q54YA2_DICDI]		0			4.6404	6.89	2	2		0			450	50.2347	6.48096	4.6404
Q54NB6	FK506-binding protein 4 OS=Dictyostelium discoideum OX=44689 GN=fkbp4 PE=1 SV=1 - [FKBP4_DICDI]		0			4.63453	10.71	2	2		0			364	39.8378	4.65283	4.63453
Q1ZXD3	26S proteasome non-ATPase regulatory subunit 3 OS=Dictyostelium discoideum OX=44689 GN=psmD3 PE=1 SV=1 - [PSMD3_DICDI]		0			4.61784	2.78	1	2		0			504	57.4035	7.06396	4.61784
Q54VR3	Uncharacterized protein OS=Dictyostelium discoideum OX=44689 GN=DDB0218226 PE=4 SV=1 - [Q54VR3_DICDI]		0			4.59494	2.36	1	2		0			552	64.4376	5.70654	4.59494
Q54RF4	Calcium-binding protein 4a OS=Dictyostelium discoideum OX=44689 GN=cbpD1 PE=1 SV=1 - [CBP4A_DICDI]									4.59232	8.64	1	2	162	18.6922	4.66553	4.59232
Q55GE2	Probable mitochondrial 2-oxodicarboxylate carrier OS=Dictyostelium discoideum OX=44689 GN=mcfT PE=3 SV=1 - [ODC_DICDI]		0			4.57808	4	1	2		0			300	32.3671	9.80322	4.57808
Q54H71	[Protein ADP-ribosylarginine] hydrolase OS=Dictyostelium discoideum OX=44689 GN=adprh PE=3 SV=1 - [ADRPH_DICDI]		0			4.57474	5.36	2	2		0			392	44.3337	6.91748	4.57474
Q54E54	Uncharacterized protein OS=Dictyostelium discoideum OX=44689 GN=DDB0184069 PE=4 SV=1 - [Q54E54_DICDI]	4.55923	1.95	2	2		0				0			1230	139.154	6.02393	4.55923
Q54X49	5-methyltetrahydropteroyltriglutamate--homocysteine methyltransferase OS=Dictyostelium discoideum OX=44689 GN=metE PE=1 SV=1 - [METE_DICDI]	4.53996	2.18	1	1		0				0			825	94.4585	6.43018	4.53996
Q55DB4	Tryptophan 2,3-dioxygenase OS=Dictyostelium discoideum OX=44689 GN=tdo PE=1 SV=1 - [T23O_DICDI]		0			4.53255	6	2	2		0			400	46.5779	6.16357	4.53255
Q54RA2	Delta-1-pyrroline-5-carboxylate dehydrogenase, mitochondrial OS=Dictyostelium discoideum OX=44689 GN=DDB_G0283293 PE=3 SV=1 - [AL4A1_DICDI]		0			4.47219	6.27	2	2		0			558	61.594	7.44482	4.47219
Q86K32	Probable ubiquitin-conjugating enzyme E2 N OS=Dictyostelium discoideum OX=44689 GN=ube2n PE=3 SV=2 - [UBE2N_DICDI]									4.46998	12.34	1	2	154	17.3691	6.56592	4.46998
Q54E42	Poly [ADP-ribose] polymerase OS=Dictyostelium discoideum OX=44689 GN=adprt3 PE=4 SV=1 - [Q54E42_DICDI]	4.43593	1.58	2	2		0				0			2536	283.632	6.99072	4.43593
Q54YA6	Uncharacterized protein OS=Dictyostelium discoideum OX=44689 GN=DDB0205381 PE=4 SV=1 - [Q54YA6_DICDI]		0			4.40878	4.01	2	2		0			649	71.5804	8.92432	4.40878
Q54QR9	Protein phosphatase 2A scaffold subunit OS=Dictyostelium discoideum OX=44689 GN=pppA PE=1 SV=1 - [2AAA_DICDI]		0			4.39842	3.25	1	2		0			584	65.0344	5.42725	4.39842
P83401	Putative aldehyde dehydrogenase family 7 member A1 homolog OS=Dictyostelium discoideum OX=44689 GN=DDB_G0276821 PE=3 SV=2 - [AL7A1_DICDI]		0			4.37008	6.88	2	2		0			509	55.1554	6.01123	4.37008
Q9U1M8	Myosin-I heavy chain OS=Dictyostelium discoideum OX=44689 GN=myoI PE=1 SV=1 - [MYOI_DICDI]	4.32833	1.48	2	2		0				0			2357	268.116	7.25439	4.32833
Q54YZ0	UTP--glucose-1-phosphate uridylyltransferase 2 OS=Dictyostelium discoideum OX=44689 GN=ugpB PE=2 SV=1 - [UGPA2_DICDI]		0			4.2956	5.58	2	2		0			502	56.2327	8.71924	4.2956
Q54T94	Uncharacterized protein OS=Dictyostelium discoideum OX=44689 GN=DDB_G0281913 PE=4 SV=2 - [Q54T94_DICDI]		0			4.26836	5.89	2	2		0			509	56.4834	9.15869	4.26836
O77229	Catalase-A OS=Dictyostelium discoideum OX=44689 GN=catA PE=2 SV=2 - [CATA_DICDI]		0			4.15785	4.64	2	2		0			496	55.6446	8.48486	4.15785
Q54E48	NADH dehydrogenase (ubiquinone) complex I, assembly factor 6 homolog OS=Dictyostelium discoideum OX=44689 GN=DDB_G0291852 PE=3 SV=1 - [NDUF6_DICDI]		0			4.14398	6.74	2	2		0			356	40.7856	9.46631	4.14398
P02889	Probable 26S proteasome non-ATPase regulatory subunit 8 OS=Dictyostelium discoideum OX=44689 GN=psmD8-1 PE=2 SV=2 - [PSMD8_DICDI]					4.13479	9.89	2	2		0			263	30.345	6.16357	4.13479
O96625	Actin-related protein 2/3 complex subunit 4 OS=Dictyostelium discoideum OX=44689 GN=arcD PE=1 SV=1 - [ARPC4_DICDI]		0				0			4.05734	11.24	2	2	169	19.5895	9.23193	4.05734
Q54IK3	Uncharacterized protein OS=Dictyostelium discoideum OX=44689 GN=DDB0188059 PE=3 SV=1 - [Q54IK3_DICDI]		0			4.0404	4.44	2	2		0			585	65.5653	5.17334	4.0404
Q94490	Ubiquitin conjugating enzyme E2 B OS=Dictyostelium discoideum OX=44689 GN=ubcB PE=1 SV=1 - [UBCB_DICDI]		0							3.97407	20.27	2	2	148	16.7986	8.38232	3.97407
Q54QE6	NAD-dependent deacetylase sir2A OS=Dictyostelium discoideum OX=44689 GN=sir2A PE=2 SV=1 - [SIR2A_DICDI]		0			3.96422	5.47	2	2		0			512	57.3762	5.19873	3.96422
O60952	LIM domain-containing protein E OS=Dictyostelium discoideum OX=44689 GN=limE PE=1 SV=1 - [LIME_DICDI]		0			3.71613	6.53	1	1		0			199	22.0444	4.70361	3.71613
Q54SJ6	HMG1/2 (High mobility group) box-containing protein OS=Dictyostelium discoideum OX=44689 GN=DDB0220651 PE=4 SV=1 - [Q54SJ6_DICDI]	3.65283	10.31	1	2		0				0			795	93.1351	7.03467	3.65283
Q54CU2	Uncharacterized protein OS=Dictyostelium discoideum OX=44689 GN=DDB0184531 PE=4 SV=1 - [Q54CU2_DICDI]		0			3.48163	6.21	1	1		0			306	34.5089	8.86572	3.48163
Q54BM3	Mitochondrial substrate carrier family protein G OS=Dictyostelium discoideum OX=44689 GN=mcfG PE=2 SV=1 - [MCFG_DICDI]		0			3.43904	4	1	1		0			300	32.0914	9.05615	3.43904
Q54K35	Mitochondrial import inner membrane translocase subunit tim17 OS=Dictyostelium discoideum OX=44689 GN=timm17 PE=3 SV=1 - [TIM17_DICDI]		0				0			3.37562	12.02	1	1	183	20.5425	9.51025	3.37562
Q86A77	V-type proton ATPase subunit D OS=Dictyostelium discoideum OX=44689 GN=atp6v1d PE=1 SV=1 - [VATD_DICDI]		0			3.36655	6.61	1	1		0			257	28.5922	9.26123	3.36655
Q7YXD4	Protein P80 OS=Dictyostelium discoideum OX=44689 GN=p80 PE=2 SV=1 - [P80_DICDI]		0			3.28651	3.58	1	1		0			530	57.5935	4.91943	3.28651
Q27562	Proteasome subunit alpha type-1 OS=Dictyostelium discoideum OX=44689 GN=psmA1 PE=3 SV=1 - [PSA1_DICDI]		0			3.21845	6.05	1	1		0			248	27.9709	6.43018	3.21845
P34122-2	Isoform p31 of cAMP-binding protein 2 OS=Dictyostelium discoideum OX=44689 GN=capB - [CAP2_DICDI]		0			3.15807	13.83	1	1		0			253	27.2384	5.89697	3.15807
Q54Z13	V-type proton ATPase subunit G OS=Dictyostelium discoideum OX=44689 GN=atp6v1g PE=1 SV=2 - [VATG_DICDI]						0			3.14466	16.82	1	1	107	12.1913	6.78564	3.14466
Q869U7	40S ribosomal protein S18 OS=Dictyostelium discoideum OX=44689 GN=rps18 PE=3 SV=1 - [RS18_DICDI]		0				0			3.12166	7.14	1	1	154	17.9096	10.8286	3.12166
Q75JS7	Uncharacterized protein OS=Dictyostelium discoideum OX=44689 GN=DDB0168777 PE=4 SV=1 - [Q75JS7_DICDI]	3.1177	3.31	1	1		0				0			877	95.9689	6.49365	3.1177
Q55C17	Very-long-chain enoyl-CoA reductase OS=Dictyostelium discoideum OX=44689 GN=gpsn2 PE=3 SV=1 - [TECR_DICDI]		0			3.09923	6	1	1		0			300	34.356	9.5249	3.09923
P54671	Histone H1 OS=Dictyostelium discoideum OX=44689 GN=H1 PE=1 SV=3 - [H1_DICDI]		0			3.08169	7.78	1	1		0			180	18.8486	10.4624	3.08169
Q54UG4	60S ribosomal protein L37a OS=Dictyostelium discoideum OX=44689 GN=rpl37A PE=3 SV=1 - [RL37A_DICDI]						0			3.06792	19.78	1	1	91	9.99325	10.8433	3.06792
Q54PA9	Ribose-phosphate pyrophosphokinase A OS=Dictyostelium discoideum OX=44689 GN=prsA PE=1 SV=1 - [PRPSA_DICDI]		0			2.98859	4.1	1	1		0			317	34.4431	7.82568	2.98859
Q55BS4	Uncharacterized protein OS=Dictyostelium discoideum OX=44689 GN=DDB0191017 PE=4 SV=1 - [Q55BS4_DICDI]	2.93819	1.97	1	1		0				0			966	106.844	9.12939	2.93819
Q55F26	Uncharacterized protein OS=Dictyostelium discoideum OX=44689 GN=DDB_G0268924 PE=4 SV=2 - [Q55F26_DICDI]	2.90909	2.31	1	1		0				0			1772	201.859	5.8208	2.90909
Q55FW5	Calcium up-regulated protein A OS=Dictyostelium discoideum OX=44689 GN=cupA PE=2 SV=1 - [CUPA_DICDI]					2.86171	2.84	1	1		0			423	47.145	5.05908	2.86171
Q54PA2	Uncharacterized protein OS=Dictyostelium discoideum OX=44689 GN=DDB_G0284681 PE=4 SV=1 - [Q54PA2_DICDI]		0			2.83935	12.3	1	1		0			244	26.263	9.56885	2.83935
Q54HB2	Elongation factor Tu, mitochondrial OS=Dictyostelium discoideum OX=44689 GN=tufm PE=1 SV=2 - [EFTU_DICDI]		0			2.80927	3.54	1	1		0			424	45.9973	7.66455	2.80927
Q76NV5	4-hydroxyphenylpyruvate dioxygenase OS=Dictyostelium discoideum OX=44689 GN=hpd PE=1 SV=1 - [HPPD_DICDI]					2.79977	3	1	1		0			367	41.712	6.30322	2.79977
Q7KWK5	Pre-mRNA-processing factor 19 OS=Dictyostelium discoideum OX=44689 GN=prp19 PE=3 SV=1 - [PRP19_DICDI]		0			2.78759	3.7	1	1		0			514	56.7754	7.86963	2.78759
P34119	Proteasome subunit alpha type-4 OS=Dictyostelium discoideum OX=44689 GN=psmA4 PE=2 SV=1 - [PSA4_DICDI]		0			2.76023	6.8	1	1		0			250	28.0831	5.93506	2.76023
Q54KB7	Glutamate dehydrogenase, mitochondrial OS=Dictyostelium discoideum OX=44689 GN=gluD PE=1 SV=1 - [DHE3_DICDI]		0			2.72326	3.98	1	1		0			502	55.0074	7.88428	2.72326
P54638	Acetylornithine deacetylase OS=Dictyostelium discoideum OX=44689 GN=argE PE=1 SV=2 - [ARGE_DICDI]		0			2.68708	5.37	1	1		0			447	49.0389	5.45264	2.68708
Q54S68	Uncharacterized protein OS=Dictyostelium discoideum OX=44689 GN=DDB0204886 PE=4 SV=1 - [Q54S68_DICDI]	2.68316	0.91	1	1		0				0			1314	154.913	4.97021	2.68316
Q54I12	Fatty acyl-CoA reductase OS=Dictyostelium discoideum OX=44689 GN=DDB0188248 PE=3 SV=1 - [Q54I12_DICDI]	2.66991	0.94	1	1		0				0			1279	145.458	8.42627	2.66991
Q54XK0	Probable 39S ribosomal protein L27, mitochondrial OS=Dictyostelium discoideum OX=44689 GN=mrpl27 PE=3 SV=1 - [RM27_DICDI]		0				0			2.65201	9.86	1	1	142	15.6432	10.5649	2.65201
P46800	Guanine nucleotide-binding protein subunit beta-like protein OS=Dictyostelium discoideum OX=44689 GN=gpbB PE=1 SV=2 - [GBLP_DICDI]		0			2.64542	3.34	1	1		0			329	36.2083	7.76709	2.64542
P90532	Cell division cycle protein 48 OS=Dictyostelium discoideum OX=44689 GN=cdcD PE=2 SV=2 - [P90532_DICDI]	2.64125	1.89	1	1		0				0			793	88.5002	5.32568	2.64125
P09402	Myosin, essential light chain OS=Dictyostelium discoideum OX=44689 GN=mlcE PE=2 SV=2 - [MLE_DICDI]		0				0			2.63769	11.33	1	1	150	16.2362	4.70361	2.63769
Q54XK9	Glucosamine-6-phosphate isomerase OS=Dictyostelium discoideum OX=44689 GN=gnpda1 PE=3 SV=1 - [GNPI_DICDI]		0			2.63447	8.24	1	1		0			267	30.5514	7.21045	2.63447
P42522	Myosin IC heavy chain OS=Dictyostelium discoideum OX=44689 GN=myoC PE=1 SV=2 - [MYOC_DICDI]	2.63196	1.44	1	1		0				0			1182	132.881	9.29053	2.63196
Q54R89	Uncharacterized protein OS=Dictyostelium discoideum OX=44689 GN=DDB0185451 PE=4 SV=1 - [Q54R89_DICDI]		0							2.60924	14.29	1	1	154	17.6622	9.67139	2.60924
Q54KD9	Ran-specific GTPase-activating protein homolog OS=Dictyostelium discoideum OX=44689 GN=ranbp1 PE=1 SV=1 - [RANG_DICDI]					2.58159	6.7	1	1		0			194	22.4071	4.98291	2.58159
Q86IJ1	26S proteasome non-ATPase regulatory subunit 14 OS=Dictyostelium discoideum OX=44689 GN=psmD14 PE=3 SV=1 - [PSDE_DICDI]		0			2.5797	4.25	1	1		0			306	34.429	6.53662	2.5797
Q54E22	Acyl carrier protein, mitochondrial OS=Dictyostelium discoideum OX=44689 GN=ndufab1 PE=3 SV=1 - [ACPM_DICDI]		0				0			2.56998	8.33	1	1	120	13.1878	5.07178	2.56998
P52285	SCF ubiquitin ligase complex protein SKP1a OS=Dictyostelium discoideum OX=44689 GN=fpaA PE=1 SV=1 - [SKP1A_DICDI]									2.55336	15.43	1	1	162	18.7063	4.85596	2.55336
Q54MR6	Heat shock 70-related protein 5 OS=Dictyostelium discoideum OX=44689 GN=DDB_G0285709 PE=3 SV=1 - [HS7C5_DICDI]		0			2.54513	3.87	1	1		0			517	57.3308	6.27783	2.54513
Q94469	Glyceraldehyde-3-phosphate dehydrogenase OS=Dictyostelium discoideum OX=44689 GN=gpdA PE=1 SV=2 - [G3P_DICDI]		0			2.5451	4.18	1	1		0			335	36.5286	6.94678	2.5451
Q551V0	Aldehyde dehydrogenase OS=Dictyostelium discoideum OX=44689 GN=DDB0231480 PE=3 SV=1 - [Q551V0_DICDI]		0			2.54199	4.16	1	1		0			625	69.0177	7.18115	2.54199
Q54LZ6	RING-type E3 ubiquitin transferase OS=Dictyostelium discoideum OX=44689 GN=DDB0186907 PE=3 SV=1 - [Q54LZ6_DICDI]		0			2.54187	3.27	1	1		0			611	71.7888	6.29053	2.54187
Q54CA5	Uncharacterized protein OS=Dictyostelium discoideum OX=44689 GN=DDB0191770 PE=4 SV=1 - [Q54CA5_DICDI]	2.52204	0.7	1	1		0				0			2007	231.227	4.70361	2.52204
P29505	Cytochrome c oxidase subunit 5 OS=Dictyostelium discoideum OX=44689 GN=cxeA PE=1 SV=3 - [COX5_DICDI]						0			2.51598	10	1	1	120	13.4888	6.62451	2.51598
Q869Y7	Dihydrolipoyllysine-residue succinyltransferase component of 2-oxoglutarate dehydrogenase complex, mitochondrial OS=Dictyostelium discoideum OX=44689 GN=odhB PE=1 SV=1 - [ODO2_DICDI]		0			2.50187	2.96	1	1		0			439	47.6037	9.14404	2.50187
Q54PP3	Uncharacterized protein OS=Dictyostelium discoideum OX=44689 GN=DDB0185996 PE=3 SV=1 - [Q54PP3_DICDI]		0			2.49656	5.18	1	1		0			251	28.4229	10.2427	2.49656
Q54V76	Probable cytochrome b-c1 complex subunit 8 OS=Dictyostelium discoideum OX=44689 GN=DDB_G0280569 PE=3 SV=1 - [QCR8_DICDI]		0							2.49643	16.44	1	1	73	8.68129	9.34912	2.49643
Q54J26	H/ACA ribonucleoprotein complex subunit 3 OS=Dictyostelium discoideum OX=44689 GN=nop10 PE=3 SV=1 - [NOP10_DICDI]						0			2.49585	20.31	1	1	64	7.62589	9.34912	2.49585
Q54SG3	Uncharacterized transmembrane protein DDB_G0282483 OS=Dictyostelium discoideum OX=44689 GN=DDB_G0282483 PE=4 SV=1 - [Y4788_DICDI]		0			2.48742	5.87	1	1		0			375	40.3626	9.74463	2.48742
Q55DU3	Actobindin-A OS=Dictyostelium discoideum OX=44689 GN=abnA PE=2 SV=1 - [ACTOA_DICDI]									2.47294	21.74	1	1	92	9.81109	7.06396	2.47294
Q75JR3	Isocitrate dehydrogenase [NADP] cytoplasmic OS=Dictyostelium discoideum OX=44689 GN=idhC PE=1 SV=1 - [IDHC_DICDI]		0			2.45323	4.13	1	1		0			412	46.3406	6.80029	2.45323
Q54W11	Mitochondrial substrate carrier family protein L OS=Dictyostelium discoideum OX=44689 GN=mcfL PE=3 SV=1 - [MCFL_DICDI]		0			2.45064	8.07	1	1		0			285	31.5621	9.56885	2.45064
Q86AV5	Mitochondrial substrate carrier family protein X OS=Dictyostelium discoideum OX=44689 GN=mcfX PE=3 SV=1 - [MCFX_DICDI]		0			2.44769	4.32	1	1		0			301	33.0717	9.70068	2.44769
Q95UQ1	Putative rho GDP-dissociation inhibitor 1 OS=Dictyostelium discoideum OX=44689 GN=rdiA PE=1 SV=1 - [GDIR1_DICDI]		0							2.44487	8.12	1	1	197	22.3263	6.45557	2.44487
P13651	Eukaryotic translation initiation factor 5A OS=Dictyostelium discoideum OX=44689 GN=eif5a PE=1 SV=2 - [IF5A_DICDI]		0				0			2.44447	7.55	1	1	159	17.0796	5.08447	2.44447
Q54X32	Uncharacterized protein OS=Dictyostelium discoideum OX=44689 GN=DDB0205669 PE=4 SV=1 - [Q54X32_DICDI]	2.44225	1.54	1	1		0				0			976	114.422	4.55127	2.44225
P42528	Actin-related protein 3 OS=Dictyostelium discoideum OX=44689 GN=arpC PE=1 SV=1 - [ARP3_DICDI]		0			2.43818	3.59	1	1		0			418	46.6683	6.04932	2.43818
Q54I82	Probable cytidine deaminase OS=Dictyostelium discoideum OX=44689 GN=cda PE=3 SV=1 - [CDD_DICDI]		0				0			2.43479	9.52	1	1	147	16.2529	6.30322	2.43479
P13021	F-actin-capping protein subunit beta OS=Dictyostelium discoideum OX=44689 GN=acpA PE=1 SV=1 - [CAPZB_DICDI]		0			2.41932	5.15	1	1		0			272	30.6753	5.17334	2.41932
Q55DY0	Uncharacterized protein OS=Dictyostelium discoideum OX=44689 GN=DDB0190293 PE=4 SV=1 - [Q55DY0_DICDI]		0			2.4184	1.9	1	1		0			736	82.9049	5.2749	2.4184
Q54QG9	NEDD8-activating enzyme E1 catalytic subunit OS=Dictyostelium discoideum OX=44689 GN=uba3 PE=1 SV=1 - [UBA3_DICDI]		0			2.41338	2.71	1	1		0			442	49.2699	5.56689	2.41338
Q54FE6	Mitochondrial substrate carrier family protein S OS=Dictyostelium discoideum OX=44689 GN=mcfS PE=3 SV=1 - [MCFS_DICDI]		0			2.40952	5.26	1	1					285	30.849	8.95361	2.40952
Q869Q2	Ribosome biogenesis regulatory protein homolog OS=Dictyostelium discoideum OX=44689 GN=rrs1 PE=3 SV=1 - [RRS1_DICDI]		0			2.40738	2.84	1	1		0			317	36.4709	9.40771	2.40738
Q55C75	26S proteasome non-ATPase regulatory subunit 6 OS=Dictyostelium discoideum OX=44689 GN=psmD6 PE=1 SV=1 - [PSMD6_DICDI]		0			2.40691	3.66	1	1		0			382	44.1947	5.99854	2.40691
Q55CC7	Uncharacterized protein OS=Dictyostelium discoideum OX=44689 GN=DDB0216745 PE=4 SV=1 - [Q55CC7_DICDI]		0			2.40504	9.4	1	1		0			149	17.3939	6.81494	2.40504
Q54SN4	DNA-directed RNA polymerases I and III subunit rpac1 OS=Dictyostelium discoideum OX=44689 GN=polr1c PE=3 SV=1 - [RPAC1_DICDI]		0			2.40414	5.22	1	1		0			345	39.4182	6.06201	2.40414
Q54WI8	26S proteasome non-ATPase regulatory subunit 7 OS=Dictyostelium discoideum OX=44689 GN=psmD7 PE=3 SV=1 - [PSMD7_DICDI]		0			2.39513	3.69	1	1		0			325	36.2805	6.39209	2.39513
Q54UU1	Trafficking protein particle complex subunit 4 OS=Dictyostelium discoideum OX=44689 GN=trappc4 PE=3 SV=1 - [TPPC4_DICDI]									2.37272	11.11	1	1	135	15.4878	5.97314	2.37272
Q869N9	Eukaryotic translation initiation factor 2 subunit 1 OS=Dictyostelium discoideum OX=44689 GN=eif2s1 PE=1 SV=1 - [IF2A_DICDI]		0			2.36017	5.57	1	1		0			341	39.0348	5.19873	2.36017
Q54N68	Glutaredoxin-like protein YDR286C homolog OS=Dictyostelium discoideum OX=44689 GN=DDB_G0285471 PE=3 SV=1 - [YD286_DICDI]						0			2.34733	13.89	1	1	108	13.0177	5.64307	2.34733
Q54S77	Probable serine/threonine-protein kinase vps15 OS=Dictyostelium discoideum OX=44689 GN=vps15 PE=3 SV=1 - [VPS15_DICDI]	2.34453	0.76	1	1		0				0			1966	216.836	7.97217	2.34453
Q54EU4	Uncharacterized protein OS=Dictyostelium discoideum OX=44689 GN=DDB0183825 PE=4 SV=1 - [Q54EU4_DICDI]					2.32189	3.8	1	1		0			316	36.3873	9.43701	2.32189
Q55E90	Uncharacterized protein OS=Dictyostelium discoideum OX=44689 GN=DDB0190190 PE=4 SV=1 - [Q55E90_DICDI]	2.32134	5.25	1	1		0				0			400	43.9449	4.64014	2.32134
Q54XI9	Probable inactive serine/threonine-protein kinase DDB_G0278909 OS=Dictyostelium discoideum OX=44689 GN=DDB_G0278909 PE=4 SV=1 - [Y0124_DICDI]	2.3199	0.93	1	1		0				0			1936	212.924	7.38623	2.3199
Q54PR7	PA-phosphatase related-family protein DDB_G0284367 OS=Dictyostelium discoideum OX=44689 GN=DDB_G0284367 PE=3 SV=1 - [Y4367_DICDI]					2.3197	3.69	1	1		0			271	30.5128	8.60205	2.3197
Q54U48	Uncharacterized protein OS=Dictyostelium discoideum OX=44689 GN=DDB0204127 PE=4 SV=1 - [Q54U48_DICDI]					2.31863	1.92	1	1					678	73.8027	9.14404	2.31863
Q54JT0	Uncharacterized protein OS=Dictyostelium discoideum OX=44689 GN=DDB0187651 PE=3 SV=1 - [Q54JT0_DICDI]						0			2.31653	10.78	1	1	102	11.1039	8.76318	2.31653
Q86J15	Uncharacterized protein OS=Dictyostelium discoideum OX=44689 GN=DDB0167841 PE=4 SV=1 - [Q86J15_DICDI]	2.31119	0.26	1	1		0				0			3417	392.304	7.94287	2.31119
Q55GJ6	Proteasome subunit beta type-6 OS=Dictyostelium discoideum OX=44689 GN=psmB6 PE=1 SV=1 - [PSB6_DICDI]		0							2.31073	7.01	1	1	214	23.4303	5.61768	2.31073
Q8MQU6	Citrate synthase, peroxisomal OS=Dictyostelium discoideum OX=44689 GN=cshA PE=2 SV=1 - [CISYP_DICDI]		0			2.29823	2.24	1	1		0			492	55.7135	8.14795	2.29823
Q54SR9	Uncharacterized protein OS=Dictyostelium discoideum OX=44689 GN=DDB0205303 PE=4 SV=1 - [Q54SR9_DICDI]	2.29173	1.26	1	1		0				0			874	98.6739	6.66846	2.29173
Q86L28	Uncharacterized protein DDB_G0276837 OS=Dictyostelium discoideum OX=44689 GN=DDB_G0276837 PE=4 SV=1 - [Y8993_DICDI]						0			2.27621	12.5	1	1	72	8.5364	9.86182	2.27621
Q54KZ8	Eukaryotic translation initiation factor 3 subunit M OS=Dictyostelium discoideum OX=44689 GN=eif3m PE=1 SV=1 - [EIF3M_DICDI]		0			2.25642	3.24	1	1		0			401	46.606	5.22412	2.25642
Q555M8	Uncharacterized protein OS=Dictyostelium discoideum OX=44689 GN=DDB0203250 PE=4 SV=1 - [Q555M8_DICDI]	2.24954	1.07	1	1		0				0			935	105.289	9.90576	2.24954
Q54T87	Uncharacterized protein OS=Dictyostelium discoideum OX=44689 GN=DDB0204291 PE=3 SV=1 - [Q54T87_DICDI]		0			2.22306	2.05	1	1		0			586	64.1669	9.31982	2.22306
Q54TH8	T-complex protein 1 subunit gamma OS=Dictyostelium discoideum OX=44689 GN=cct3 PE=1 SV=1 - [TCPG_DICDI]		0			2.2013	1.89	1	1		0			530	58.5625	6.84424	2.2013
P46794	Cystathionine beta-synthase OS=Dictyostelium discoideum OX=44689 GN=cysB PE=2 SV=2 - [CBS_DICDI]		0			2.20056	3.61	1	1		0			498	54.4232	7.02002	2.20056
Q01501	Mitochondrial outer membrane protein porin OS=Dictyostelium discoideum OX=44689 GN=porA PE=1 SV=1 - [VDAC_DICDI]		0			2.1947	5.09	1	1		0			275	30.1398	9.64209	2.1947
Q54YS7	Uncharacterized protein OS=Dictyostelium discoideum OX=44689 GN=DDB0204424 PE=4 SV=1 - [Q54YS7_DICDI]		0			2.18202	2.08	1	1		0			530	59.0716	8.1333	2.18202
Q54HL0	Coatomer subunit gamma OS=Dictyostelium discoideum OX=44689 GN=copG PE=1 SV=1 - [COPG_DICDI]	2.17767	1.22	1	1		0				0			898	101.446	6.13818	2.17767
Q559Z0	NADH dehydrogenase [ubiquinone] 1 alpha subcomplex subunit 9, mitochondrial OS=Dictyostelium discoideum OX=44689 GN=ndufa9 PE=3 SV=1 - [NDUA9_DICDI]		0			2.1771	2.81	1	1		0			356	40.4499	8.48486	2.1771
Q553F3	Ubiquitin-conjugating enzyme E2 2 OS=Dictyostelium discoideum OX=44689 GN=ubc2 PE=3 SV=2 - [UBC2_DICDI]		0				0			2.17169	11.26	1	1	151	17.1446	5.57959	2.17169
Q554J3	FK506-binding protein 1 OS=Dictyostelium discoideum OX=44689 GN=fkbp1 PE=3 SV=1 - [FKBP1_DICDI]		0				0			2.16352	11.21	1	1	107	11.2349	9.40771	2.16352
Q34312	NADH-ubiquinone oxidoreductase 75 kDa subunit OS=Dictyostelium discoideum OX=44689 GN=nad11 PE=3 SV=1 - [NDUS1_DICDI]		0			2.15936	1.89	1	1		0			688	79.7866	8.42627	2.15936
Q54G77	Uncharacterized protein OS=Dictyostelium discoideum OX=44689 GN=DDB0188843 PE=4 SV=1 - [Q54G77_DICDI]		0			2.15774	1.67	1	1		0			598	64.6059	6.03662	2.15774
Q557E6	DNA repair protein RAD51 homolog OS=Dictyostelium discoideum OX=44689 GN=DDB0168161 PE=3 SV=1 - [Q557E6_DICDI]		0			2.14728	3.13	1	1		0			351	38.8565	5.10986	2.14728
Q54Y41	40S ribosomal protein S20 OS=Dictyostelium discoideum OX=44689 GN=rps20 PE=3 SV=1 - [RS20_DICDI]		0				0			2.13888	9.68	1	1	124	13.8915	9.81787	2.13888
Q86L14	Bifunctional purine biosynthesis protein purH OS=Dictyostelium discoideum OX=44689 GN=purH PE=1 SV=1 - [PUR9_DICDI]		0			2.1373	2.95	1	1		0			542	59.0507	7.29834	2.1373
P14330	Vegetative-specific protein V4 OS=Dictyostelium discoideum OX=44689 GN=lmcB PE=2 SV=2 - [VSV4_DICDI]		0							2.13041	6.88	1	1	160	17.7809	5.94775	2.13041
Q1ZXK7	AAA ATPase domain-containing protein OS=Dictyostelium discoideum OX=44689 GN=DDB_G0276169 PE=3 SV=1 - [Q1ZXK7_DICDI]		0			2.1297	3.64	1	1		0			330	38.4087	8.79248	2.1297
Q54UW5	RuvB-like helicase 2 OS=Dictyostelium discoideum OX=44689 GN=rvb2 PE=1 SV=1 - [RUVB2_DICDI]		0			2.11071	2.35	1	1		0			469	51.9382	5.84619	2.11071
Q55CD5	Uncharacterized protein OS=Dictyostelium discoideum OX=44689 GN=DDB0190808 PE=4 SV=1 - [Q55CD5_DICDI]	2.09469	1.23	1	1		0				0			974	107.068	5.0083	2.09469
Q7KWW3	Uncharacterized protein OS=Dictyostelium discoideum OX=44689 GN=DDB_G0276789 PE=4 SV=1 - [Q7KWW3_DICDI]		0				0			2.08995	10.53	1	1	133	15.3263	9.20264	2.08995
Q55GE7	Uncharacterized protein DDB_G0268318 OS=Dictyostelium discoideum OX=44689 GN=DDB_G0268318 PE=4 SV=1 - [Y2120_DICDI]		0			2.08879	3.65	1	1		0			274	31.8603	8.06006	2.08879
Q54XF3	Uncharacterized protein OS=Dictyostelium discoideum OX=44689 GN=DDB0215290 PE=4 SV=1 - [Q54XF3_DICDI]		0			2.08573	5.15	1	1		0			291	33.9152	6.26514	2.08573
Q54J68	10 kDa heat shock protein, mitochondrial OS=Dictyostelium discoideum OX=44689 GN=hspe1 PE=3 SV=1 - [CH10_DICDI]						0			2.07684	9.8	1	1	102	10.9659	8.42627	2.07684
Q54FT8	Uncharacterized protein OS=Dictyostelium discoideum OX=44689 GN=DDB0188980 PE=4 SV=1 - [Q54FT8_DICDI]		0			2.07639	2.7	1	1		0			370	43.3318	5.04639	2.07639
Q8T8P2	RNaseL inhibitor-like protein OS=Dictyostelium discoideum OX=44689 GN=abcE1 PE=4 SV=1 - [Q8T8P2_DICDI]		0			2.06764	2.16	1	1		0			603	67.438	8.11865	2.06764
Q54LB8	Putative vacuolar protein sorting-associated protein 13A OS=Dictyostelium discoideum OX=44689 GN=vps13A PE=2 SV=1 - [VP13A_DICDI]	2.06608	0.5	1	1		0				0			3373	379.544	7.66455	2.06608
Q54WW9	Mannosyltransferase OS=Dictyostelium discoideum OX=44689 GN=alg9 PE=3 SV=1 - [Q54WW9_DICDI]	2.06442	1.69	1	1		0				0			649	75.1825	9.24658	2.06442
Q55CK0	Uncharacterized protein OS=Dictyostelium discoideum OX=44689 GN=DDB0190749 PE=4 SV=1 - [Q55CK0_DICDI]		0			2.06152	3.77	1	1		0			265	31.2894	9.87646	2.06152
Q55BM4	T-complex protein 1 subunit alpha OS=Dictyostelium discoideum OX=44689 GN=tcp1 PE=2 SV=1 - [TCPA_DICDI]		0			2.0553	2.55	1	1		0			548	59.3686	6.99072	2.0553
O15757	Serine/threonine-protein phosphatase PP1 OS=Dictyostelium discoideum OX=44689 GN=pppB PE=1 SV=1 - [PP1_DICDI]		0			2.04878	3.12	1	1		0			321	36.9157	5.78271	2.04878
Q5FXM5	Acyl-CoA-binding protein OS=Dictyostelium discoideum OX=44689 GN=acbA PE=1 SV=1 - [ACBP_DICDI]						0			2.04059	13.1	1	1	84	9.42473	6.66846	2.04059
Q54Q07	Prolyl-tRNA synthetase OS=Dictyostelium discoideum OX=44689 GN=proS PE=3 SV=1 - [Q54Q07_DICDI]		0			2.03948	2.92	1	1		0			548	62.3669	7.1958	2.03948
Q54JD2	Putative uncharacterized protein DDB_G0288137 OS=Dictyostelium discoideum OX=44689 GN=DDB_G0288137 PE=4 SV=1 - [Y8137_DICDI]		0				0			2.03409	4.98	1	1	321	36.4153	4.37354	2.03409
Q54DS8	Protein SEC13 homolog OS=Dictyostelium discoideum OX=44689 GN=sec13 PE=3 SV=1 - [SEC13_DICDI]		0			2.03233	5.32	1	1		0			301	33.5808	6.02393	2.03233
Q54IU0	Aldehyde dehydrogenase OS=Dictyostelium discoideum OX=44689 GN=DDB0231476 PE=3 SV=1 - [Q54IU0_DICDI]		0			2.03224	2.98	1	1		0			503	55.2596	7.28369	2.03224
Q553S7	Propionyl-CoA carboxylase OS=Dictyostelium discoideum OX=44689 GN=pccA PE=4 SV=1 - [Q553S7_DICDI]		0			2.02807	2.1	1	1		0			714	79.7736	6.7417	2.02807
P16894	Guanine nucleotide-binding protein alpha-1 subunit OS=Dictyostelium discoideum OX=44689 GN=gpaA PE=2 SV=1 - [GPA1_DICDI]		0			2.02788	3.09	1	1		0			356	40.1624	5.78271	2.02788
P54661	Small aggregate formation protein OS=Dictyostelium discoideum OX=44689 GN=smlA PE=2 SV=2 - [SMLA_DICDI]		0			2.02758	3.53	1	1		0			283	33.1515	6.32861	2.02758
Q54WG6	Histone H2AX OS=Dictyostelium discoideum OX=44689 GN=H2AX PE=1 SV=1 - [H2AX_DICDI]		0				0			2.01919	5.84	1	1	154	16.8141	10.0376	2.01919
Q75JA4	Uncharacterized protein OS=Dictyostelium discoideum OX=44689 GN=DDB0168463 PE=4 SV=1 - [Q75JA4_DICDI]		0			2.01491	2.17	1	1		0			782	87.0391	4.88135	2.01491
B0G132	2-(3-amino-3-carboxypropyl)histidine synthase subunit 2 OS=Dictyostelium discoideum OX=44689 GN=dph2 PE=3 SV=1 - [DPH2_DICDI]		0			2.01314	1.53	1	1		0			588	67.1509	5.33838	2.01314
P22887	Nucleoside diphosphate kinase, cytosolic OS=Dictyostelium discoideum OX=44689 GN=ndkC-1 PE=1 SV=1 - [NDKC_DICDI]		0				0			2.01077	7.74	1	1	155	16.7839	8.38232	2.01077
P25323	Myosin light chain kinase A OS=Dictyostelium discoideum OX=44689 GN=mlkA PE=1 SV=2 - [MYLKA_DICDI]					2.00695	3.39	1	1		0			295	33.3854	5.75732	2.00695
P09556	Uridine 5'-monophosphate synthase OS=Dictyostelium discoideum OX=44689 GN=pyr56 PE=1 SV=2 - [UMPS_DICDI]		0			2.00305	1.88	1	1		0			478	52.4854	6.59521	2.00305
Q55DJ4	Uncharacterized protein OS=Dictyostelium discoideum OX=44689 GN=DDB0190423 PE=3 SV=1 - [Q55DJ4_DICDI]		0				0			1.99938	9.15	1	1	164	18.7433	10.0229	1.99938
Q54X10	Uncharacterized protein OS=Dictyostelium discoideum OX=44689 GN=DDB0205694 PE=4 SV=1 - [Q54X10_DICDI]	1.99815	2.77	1	1		0				0			361	40.5982	8.90967	1.99815
Q86HD8	Uncharacterized protein OS=Dictyostelium discoideum OX=44689 GN=DDB0217803 PE=4 SV=1 - [Q86HD8_DICDI]	1.99478	2.08	1	1						0			816	93.5756	8.36768	1.99478
Q54TD5	Uncharacterized protein OS=Dictyostelium discoideum OX=44689 GN=DDB0204242 PE=3 SV=1 - [Q54TD5_DICDI]	1.9878	0.74	1	1		0				0			1343	154.07	5.65576	1.9878
Q54S03	Probable ATP-dependent RNA helicase ddx18 OS=Dictyostelium discoideum OX=44689 GN=ddx18 PE=3 SV=1 - [DDX18_DICDI]		0			1.9815	1.83	1	1		0			602	67.5546	8.66064	1.9815
Q54PN7	26S proteasome regulatory subunit 6A homolog OS=Dictyostelium discoideum OX=44689 GN=psmC3 PE=1 SV=1 - [PRS6A_DICDI]		0			1.98021	2.85	1	1		0			421	46.8404	5.52881	1.98021
Q55AQ9	60S ribosomal protein L36 OS=Dictyostelium discoideum OX=44689 GN=rpl36 PE=3 SV=1 - [RL36_DICDI]		0				0			1.9797	9.52	1	1	105	11.5417	11.4878	1.9797
Q54LM9	Uncharacterized protein OS=Dictyostelium discoideum OX=44689 GN=DDB_G0286541 PE=4 SV=1 - [Q54LM9_DICDI]		0				0			1.97583	7.32	1	1	164	17.4371	8.67529	1.97583
Q54LV8	60S ribosomal protein L34 OS=Dictyostelium discoideum OX=44689 GN=rpl34 PE=3 SV=1 - [RL34_DICDI]		0				0			1.9688	6.56	1	1	122	13.9738	10.77	1.9688
Q54QV8	Uncharacterized transmembrane protein DDB_G0283573 OS=Dictyostelium discoideum OX=44689 GN=DDB_G0283573 PE=4 SV=1 - [Y5576_DICDI]		0							1.96749	10.53	1	1	76	8.59164	9.86182	1.96749
Q54IG8	Uncharacterized protein OS=Dictyostelium discoideum OX=44689 GN=DDB0188096 PE=4 SV=1 - [Q54IG8_DICDI]		0			1.96162	15.94	1	1		0			69	7.77203	7.18115	1.96162
Q86A85	Amidophosphoribosyltransferase OS=Dictyostelium discoideum OX=44689 GN=purF PE=3 SV=1 - [PUR1_DICDI]		0			1.94896	1.92	1	1		0			521	57.392	6.68311	1.94896
Q54CW8	Uncharacterized protein OS=Dictyostelium discoideum OX=44689 GN=DDB0184503 PE=4 SV=1 - [Q54CW8_DICDI]					1.93488	8.37	1	1		0			203	23.8749	5.35107	1.93488
P36408	Guanine nucleotide-binding protein subunit beta OS=Dictyostelium discoideum OX=44689 GN=gpbA PE=1 SV=1 - [GBB_DICDI]		0			1.92974	3.17	1	1		0			347	38.5978	6.771	1.92974
Q55F42	ATP synthase subunit delta, mitochondrial OS=Dictyostelium discoideum OX=44689 GN=atp5f1d PE=3 SV=1 - [ATPD_DICDI]									1.92636	5.88	1	1	170	18.4966	6.78564	1.92636
Q54T23	Uncharacterized protein OS=Dictyostelium discoideum OX=44689 GN=DDB0218356 PE=4 SV=1 - [Q54T23_DICDI]	1.92441	1.4	1	1		0				0			855	99.9958	7.41553	1.92441
P34120	Proteasome subunit alpha type-7 OS=Dictyostelium discoideum OX=44689 GN=psmA7 PE=3 SV=1 - [PSA7_DICDI]		0			1.9206	4.4	1	1		0			250	27.6195	6.15088	1.9206
Q54FC2	Uncharacterized protein OS=Dictyostelium discoideum OX=44689 GN=DDB0189174 PE=4 SV=1 - [Q54FC2_DICDI]		0			1.92032	3.32	1	1		0			392	44.735	5.92236	1.92032
Q54EX5	Serine palmitoyltransferase 2 OS=Dictyostelium discoideum OX=44689 GN=sptB PE=1 SV=1 - [SPTC2_DICDI]		0			1.91718	2.65	1	1		0			490	54.7502	7.29834	1.91718
Q54U07	Nascent polypeptide-associated complex subunit alpha OS=Dictyostelium discoideum OX=44689 GN=nacA PE=3 SV=1 - [NACA_DICDI]		0				0			1.91626	6.88	1	1	160	17.3571	5.17334	1.91626
Q55DY7	Proteasome subunit beta type-2 OS=Dictyostelium discoideum OX=44689 GN=psmB2 PE=3 SV=1 - [PSB2_DICDI]		0							1.91539	5.56	1	1	198	22.0963	6.87354	1.91539
Q54JI9	Beclin-1-like protein B OS=Dictyostelium discoideum OX=44689 GN=atg6B PE=3 SV=1 - [BECNB_DICDI]	1.90762	1.75	1	1		0				0			855	94.8653	6.25244	1.90762
Q54YA0	Probable ATP-citrate synthase OS=Dictyostelium discoideum OX=44689 GN=acly PE=1 SV=1 - [ACLY_DICDI]		0			1.90519	1.93	1	1		0			622	67.2776	7.32764	1.90519
Q54VL5	Allantoicase OS=Dictyostelium discoideum OX=44689 GN=allC PE=1 SV=1 - [ALLC_DICDI]		0			1.90497	2.71	1	1		0			369	41.7513	6.46826	1.90497
Q54RB5	Uncharacterized protein OS=Dictyostelium discoideum OX=44689 GN=DDB0185424 PE=4 SV=1 - [Q54RB5_DICDI]		0			1.90435	5.04	1	1		0			258	29.0015	10.1841	1.90435
P18613	Ras-related protein rapA OS=Dictyostelium discoideum OX=44689 GN=rapA PE=1 SV=1 - [RAPA_DICDI]		0				0			1.90369	5.91	1	1	186	20.9927	5.71924	1.90369
Q54QE4	Bifunctional purine synthesis protein purC/E OS=Dictyostelium discoideum OX=44689 GN=purC/E PE=1 SV=1 - [PURCE_DICDI]	1.9026	1.4	1	1		0				0			997	108.871	7.26904	1.9026
O76734	General transcriptional corepressor tupA OS=Dictyostelium discoideum OX=44689 GN=tupA PE=2 SV=1 - [TUP1_DICDI]		0			1.90152	2.07	1	1		0			579	65.2597	7.12256	1.90152
Q54M50	Uncharacterized protein OS=Dictyostelium discoideum OX=44689 GN=DDB0186856 PE=4 SV=1 - [Q54M50_DICDI]	0	18.68	1	1		0				0			439	50.833	8.82178	0
Q54TS5	Putative alpha-amylase OS=Dictyostelium discoideum OX=44689 GN=amyA PE=4 SV=1 - [Q54TS5_DICDI]	0	18.51	1	2		0				0			470	53.1194	4.64014	0
Q8T2T8	Uncharacterized protein OS=Dictyostelium discoideum OX=44689 GN=DDB0167477 PE=4 SV=1 - [Q8T2T8_DICDI]		0			0	14.63	1	1	0	14.63	1	1	287	32.0338	5.99854	0
Q55H37	Uncharacterized protein OS=Dictyostelium discoideum OX=44689 GN=DDB0216468 PE=4 SV=1 - [Q55H37_DICDI]	0	11.12	1	2		0				0			818	92.5594	9.48096	0
Q55H05	Uncharacterized protein OS=Dictyostelium discoideum OX=44689 GN=DDB0216498 PE=4 SV=1 - [Q55H05_DICDI]	0	10.92	1	1		0				0			833	94.0537	9.23193	0
Q54RH5	Uncharacterized protein OS=Dictyostelium discoideum OX=44689 GN=DDB0185383 PE=4 SV=1 - [Q54RH5_DICDI]	0	3.66	1	1		0				0			656	75.8706	9.05615	0
Q54BU8	Uncharacterized protein OS=Dictyostelium discoideum OX=44689 GN=DDB0219853 PE=4 SV=1 - [Q54BU8_DICDI]	0	1.66	1	1		0				0			1623	177.757	8.11865	0

## Sheet: Figure 7
Fig 7c							Fig 7d						Fig 7e
								Relative binding							Rab5+TBC			Intrinsic	Rab5+TBCmut
								GST	Rab7AQ67L	Rab7AT22N	Rab5AQ68L	Rab5AS23N			1.25 µM	2.5 µM	5 µM		1.25 µM	2.5 µM	5 µM
							Repeat1	5.29	9.798	12.417	109.107	19.033		Time [s]	B3	B4	B5	C2	C3	C4	C5
							Repeat2	35.787	33.963	43.575	174.355	133.67		0	0.4298	0.4682	0.5292	0.4058	0.4155	0.4384	0.4944
							Repeat3	43.43	41.207	64.097	162.47	131.309		29.635	0.433	0.4775	0.5392	0.4063	0.4195	0.4462	0.5112
														59.639	0.4376	0.4858	0.5502	0.4074	0.4223	0.4527	0.5242
														89.648	0.4428	0.4939	0.5608	0.4085	0.4262	0.4584	0.536
														119.65	0.4469	0.5001	0.57	0.4096	0.4302	0.4632	0.5466
														149.651	0.4506	0.5057	0.5784	0.4098	0.4339	0.468	0.5531
														179.655	0.4545	0.5106	0.5865	0.41	0.4372	0.4725	0.5604
														209.666	0.4573	0.5156	0.5923	0.4107	0.4403	0.4754	0.5676
Fig 7f								Fig 7g						239.675	0.4606	0.5201	0.5993	0.4114	0.4435	0.4789	0.5711
									Relative binding					269.683	0.4631	0.5237	0.6055	0.412	0.4463	0.4824	0.5759
									WT	pripA-	tbcrA-			299.689	0.4661	0.5281	0.6117	0.4125	0.4483	0.4848	0.5812
								Repeat1	0.653773	1	0.952685			329.698	0.4686	0.5319	0.6167	0.4131	0.4508	0.4876	0.5849
								Repeat2	0.603804	0.934475	1			359.699	0.4709	0.5349	0.623	0.4137	0.4532	0.4908	0.5892
								Repeat3	0.77186	0.859145	1			389.707	0.4741	0.5389	0.6277	0.4145	0.4552	0.4936	0.594
														419.713	0.4758	0.5429	0.6333	0.4151	0.4574	0.4959	0.5978
														449.726	0.478	0.5456	0.6387	0.4159	0.4591	0.4984	0.6022
														479.736	0.4804	0.5494	0.643	0.4163	0.4612	0.5014	0.6054
														509.741	0.4824	0.5527	0.6496	0.4169	0.4631	0.5035	0.6104
														539.746	0.4846	0.5567	0.6539	0.4178	0.4651	0.5064	0.6134
Fig 7i					Fig 7j									569.752	0.4865	0.5595	0.6588	0.4183	0.4673	0.5085	0.6167
	Membrane/cytosol					Macroinosome diameter (µm)								599.762	0.4889	0.5629	0.6647	0.4189	0.4696	0.5109	0.6206
	WT	pripA-	tbcrA-			WT	pripA-	tbcrA-						629.759	0.4909	0.5661	0.6685	0.4195	0.4713	0.5138	0.6247
	1.94227	2.70686	2.57674			1.364	2.372	1.965						659.771	0.4932	0.5691	0.6742	0.4202	0.4731	0.516	0.6285
	2.70341	1.25899	2.66156			1.835	1.667	2.203						689.775	0.4954	0.5724	0.6795	0.4207	0.4749	0.5185	0.632
	6.25013	1.31283	2.36441			1.853	1.406	1.62						719.778	0.4974	0.5756	0.6843	0.4213	0.4769	0.5213	0.6365
	2.18357	2.32795	3.71622			1.069	1.249	1.496						749.783	0.4993	0.5785	0.689	0.422	0.4788	0.5231	0.6403
	1.94992	1.4075	1.88525			2.198	2.25	1.919						779.787	0.5016	0.5817	0.694	0.4225	0.4805	0.5257	0.6432
	2.66086	4.25317	2.64014			1.878	2.398	1.69						809.791	0.5037	0.5843	0.6992	0.4232	0.4818	0.5281	0.6472
	1.62482	1.49774	1.98966			1.592	2.946	1.146						839.808	0.5058	0.5878	0.7048	0.4238	0.484	0.53	0.6505
	1.76693	1.44671	1.80609			1.543	1.672	1.267						869.825	0.5073	0.5907	0.7091	0.4241	0.4855	0.5316	0.6537
	1.96364	2.05438	2.74256			2.451	1.33	1.951						899.825	0.5092	0.5938	0.714	0.4245	0.4871	0.5339	0.6567
	3.04672	3.45425	1.66772			1.669	1.744	1.419						929.837	0.5117	0.5964	0.7179	0.4255	0.4887	0.5362	0.6595
	2.02687	2.0796	2.51408			1.982	2.811	1.897						959.854	0.5133	0.5992	0.7232	0.4259	0.4902	0.538	0.663
	2.43853	3.73895	3.22364			1.941	1.43	1.697						989.855	0.5153	0.6025	0.7283	0.4263	0.492	0.5398	0.6671
	1.22426	5.02465	1.46758			2.807	1.494	1.224						1019.86	0.5167	0.6046	0.7308	0.4267	0.4945	0.5426	0.6693
	1.2757	1.71621	1.80431			1.615	1.534	2.548						1049.87	0.5188	0.6075	0.7353	0.4275	0.4962	0.5469	0.672
	1.59689	5.20982	1.44919			1.321	1.751	1.028						1079.88	0.5209	0.6108	0.7398	0.4276	0.4979	0.5486	0.675
	3.02374	2.11169	4.87786			1.757	1.613	1.195						1109.88	0.523	0.6134	0.7451	0.4285	0.4989	0.5503	0.6793
	2.08632	1.99162	1.48602			2.695	1.744	2.049						1139.88	0.5243	0.6157	0.749	0.4286	0.5001	0.5518	0.6809
	2.84371	1.85182	3.79613			2.259	1.221	1.33						1169.9	0.5263	0.6185	0.7537	0.4294	0.5018	0.5536	0.6832
	1.30067	1.20638	3.65708			1.951	1.454	1.23						1199.91	0.5279	0.6219	0.7581	0.4293	0.5034	0.5544	0.686
	1.44872	2.5378	2.13944			2.485	2.202	1.584						1229.91	0.53	0.6249	0.7632	0.4301	0.5048	0.5575	0.6887
	1.49766	2.48591	1.55806			1.517	1.069	1.554						1259.92	0.5317	0.6267	0.7665	0.4303	0.5064	0.5585	0.691
	1.72097	3.91453	1.63081			1.142	2.028	1.501						1289.93	0.5335	0.6302	0.7705	0.4313	0.5078	0.56	0.6931
	1.19019	3.02112	2.03588			1.69	2.212	1.195						1319.93	0.5352	0.6353	0.7752	0.4314	0.5095	0.5618	0.6948
	1.82577	1.78735	4.24241			1.566	1.054	1.195						1349.94	0.5367	0.6343	0.7794	0.4321	0.5114	0.5633	0.6975
	1.54473	4.31893	4.52397			2.899	1.279	1.672						1379.94	0.5386	0.6366	0.7829	0.4324	0.5119	0.5651	0.6986
	1.93687	1.89033	1.63079			1.318	2.217	1.679						1409.94	0.5405	0.6393	0.7877	0.4328	0.5131	0.5669	0.7008
	1.60688	1.52845	1.71331			2.051	1.306	2.125						1439.96	0.5417	0.6419	0.7908	0.4332	0.5145	0.5678	0.7021
	1.58284	2.30181	2.91557			1.667	1.062	1.517						1469.96	0.5434	0.6445	0.7946	0.4332	0.5159	0.57	0.7046
	1.34738	4.9895	2.56704			2.636	1.243	1.591						1499.96	0.5449	0.6467	0.7988	0.434	0.5175	0.5715	0.7062
	2.50555	4.17092	2.9547			1.603	1.512	1.279						1529.97	0.5468	0.6495	0.8023	0.4343	0.5184	0.5732	0.7076
	2.16777	3.84567	7.47297			1.919	2.548	1.766						1559.98	0.5481	0.6512	0.806	0.4346	0.52	0.5743	0.709
	3.19914	2.04357	1.63841			1.901	2.32	1.494						1589.99	0.5495	0.6535	0.8094	0.435	0.5212	0.5766	0.7113
	1.22584	4.44833	5.4385			2.609	1.757	1.615						1620.01	0.5513	0.6559	0.8143	0.4355	0.523	0.579	0.7124
	1.3198	4.44833	5.14234			2.649	1.726	1.733						1650.01	0.5527	0.6581	0.8164	0.436	0.5237	0.5799	0.7141
	1.16843	2.42301	3.05088			1.419	1.195	1.367						1680.01	0.554	0.6596	0.82	0.4361	0.525	0.5808	0.7151
	1.66243	7.04709	2.16069			1.768	1.862	1.733						1710.02	0.5556	0.6622	0.8236	0.4365	0.5262	0.5825	0.7175
	2.92831	5.82267	1.83631			1.419	1.733	2.286						1740.04	0.5574	0.664	0.827	0.437	0.5275	0.5837	0.7182
	1.71973	5.74494	2.32637			1.344	2.476	1.504						1770.04	0.5586	0.6662	0.8305	0.4376	0.5288	0.586	0.72
	1.64415	1.63224	3.5322			2.125	1.62	1.751						1800.04	0.5596	0.6699	0.8337	0.4378	0.53	0.5873	0.721
	1.76074	1.70933	1.98978			2.109	1.992	1.318						1830.04	0.5619	0.6709	0.8375	0.4378	0.5308	0.5881	0.7233
	1.72706	2.29683	1.90917			1.087	2.306	1.408						1860.05	0.563	0.6729	0.8433	0.4382	0.5318	0.5891	0.725
	3.13485	1.882	2.79793			1.491	2.584	2.109						1890.06	0.5644	0.6749	0.844	0.4384	0.5334	0.5905	0.7262
	2.00669	3.32222	2.15458			1.603	1.146	1.419						1920.06	0.5659	0.6773	0.8474	0.4389	0.5341	0.5918	0.7276
	1.91164	2.1582	3.00896			1.054	1.501	1.862						1950.07	0.5673	0.679	0.851	0.4393	0.5354	0.5933	0.7291
	5.53178	3.87837	2.4992			1.667	2.038	2.554						1980.08	0.5681	0.6811	0.8536	0.4394	0.5364	0.595	0.7306
	2.90137	2.36641	2.96455			1.667	1.853	3.087						2010.09	0.5698	0.6834	0.8572	0.4399	0.5372	0.5963	0.7315
	1.44452	1.98103	3.84633			2.947	1.43	1.768						2040.09	0.5713	0.6855	0.8604	0.4402	0.5384	0.5973	0.7329
	2.69801	5.77238	2.0789				1.853	1.321						2070.09	0.5723	0.6872	0.8632	0.4403	0.5395	0.5988	0.734
	1.72446	1.71377	3.01787				1.494	1.744						2100.09	0.5744	0.6901	0.8676	0.4408	0.5404	0.5993	0.7362
	2.89966	3.64076	2.37687				1.408	2.621						2130.1	0.5758	0.6918	0.8699	0.441	0.5415	0.6006	0.7368
	2.35234	3.51356	2.92296											2160.1	0.577	0.6935	0.8727	0.4415	0.5424	0.6019	0.7398
	1.16995	1.78431	4.39326											2190.11	0.5782	0.6956	0.8761	0.4415	0.5434	0.6029	0.7396
	1.93184	1.72423	2.05301											2220.12	0.5795	0.7	0.8792	0.442	0.5438	0.6043	0.7413
	1.76101	1.19876	2.9009											2250.13	0.5808	0.6994	0.8815	0.4418	0.5448	0.6051	0.7431
	1.71807	4.11371	2.42547											2280.13	0.582	0.7012	0.8844	0.4423	0.5458	0.6063	0.7439
	2.12301	1.68448												2310.14	0.5831	0.7031	0.8873	0.4425	0.5465	0.6077	0.7451
	2.41327	5.86008												2340.15	0.5847	0.7054	0.8905	0.4428	0.5474	0.6085	0.747
		4.08101												2370.15	0.5857	0.7068	0.893	0.4429	0.5486	0.6095	0.7484
		2.99102												2400.16	0.5868	0.7083	0.8958	0.4432	0.5495	0.6103	0.7495
														2430.17	0.5881	0.7101	0.8986	0.4437	0.5502	0.6117	0.7506
														2460.2	0.5894	0.7118	0.9015	0.4437	0.5512	0.613	0.7515
														2490.21	0.5906	0.7142	0.9044	0.4444	0.5517	0.6135	0.7529
														2520.23	0.5915	0.7154	0.906	0.4441	0.553	0.6146	0.7544
														2550.23	0.5927	0.7182	0.9095	0.4449	0.5537	0.6157	0.7556
														2580.25	0.5937	0.7192	0.9118	0.4448	0.5549	0.6167	0.7572
														2610.26	0.5949	0.7206	0.9139	0.4449	0.5557	0.6177	0.7583
														2640.26	0.596	0.7245	0.9171	0.4453	0.5561	0.6187	0.7594
														2670.26	0.5973	0.7245	0.9198	0.4453	0.5567	0.6195	0.7608
														2700.26	0.5984	0.7264	0.9227	0.4455	0.5578	0.6202	0.7617
														2730.26	0.6	0.728	0.9251	0.4459	0.5586	0.6212	0.7645
														2760.27	0.6009	0.7301	0.9274	0.4462	0.5594	0.6221	0.764
														2790.28	0.6024	0.733	0.9297	0.4461	0.5603	0.6231	0.7653
														2820.27	0.6031	0.7335	0.9321	0.4465	0.5607	0.6241	0.7664
														2850.28	0.6042	0.7352	0.9355	0.447	0.5614	0.6249	0.7672
														2880.27	0.6052	0.7367	0.9368	0.4469	0.5626	0.6262	0.7686
														2910.28	0.606	0.7386	0.9399	0.4476	0.5631	0.6269	0.77
														2940.3	0.6074	0.741	0.9422	0.4474	0.564	0.6282	0.7708
														2970.3	0.6084	0.7422	0.9449	0.4479	0.5643	0.6292	0.7721
														3000.32	0.6092	0.7444	0.9471	0.4481	0.5653	0.6301	0.7737
														3030.33	0.6109	0.7456	0.9491	0.4485	0.5663	0.6309	0.7746
														3060.34	0.6119	0.7481	0.9509	0.4484	0.5668	0.632	0.7758
														3090.34	0.6125	0.7491	0.9526	0.4488	0.5677	0.6328	0.7768
														3120.34	0.6139	0.7505	0.9546	0.4491	0.5682	0.634	0.7778
														3150.36	0.6149	0.7527	0.9576	0.4495	0.569	0.6354	0.779
														3180.36	0.6157	0.7545	0.9599	0.4497	0.5699	0.6354	0.7799
														3210.37	0.6168	0.7556	0.9611	0.4501	0.5705	0.6368	0.7809
														3240.37	0.6177	0.7577	0.9645	0.45	0.5709	0.6376	0.7819
														3270.39	0.6189	0.7591	0.9672	0.4503	0.5716	0.6385	0.7828
														3300.39	0.6199	0.7605	0.9687	0.4503	0.5723	0.6391	0.784
														3330.39	0.6207	0.7621	0.9706	0.4505	0.5732	0.6399	0.7848
														3360.4	0.6218	0.7638	0.9733	0.4509	0.5737	0.6405	0.7863
														3390.42	0.6229	0.7655	0.9765	0.4512	0.5744	0.6415	0.7868
														3420.42	0.624	0.7668	0.9786	0.4513	0.5749	0.6427	0.7877
														3450.43	0.6251	0.7681	0.9805	0.4516	0.5754	0.6433	0.7895
														3480.43	0.6257	0.7696	0.983	0.4521	0.5762	0.6443	0.79
														3510.43	0.6267	0.7705	0.9853	0.4521	0.577	0.6452	0.7911
														3540.44	0.6274	0.7717	0.9866	0.4525	0.578	0.646	0.7917
														3570.45	0.6289	0.7737	0.9892	0.4528	0.5783	0.6467	0.7929
														3600.45	0.6296	0.775	0.9914	0.4528	0.5791	0.6476	0.7938
														3630.45	0.6309	0.7762	0.9933	0.4529	0.5798	0.6481	0.7946
														3660.46	0.6315	0.7776	0.9958	0.4535	0.5801	0.6494	0.796
														3690.47	0.6328	0.7792	0.9978	0.4534	0.5809	0.6499	0.797
														3720.48	0.6337	0.7806	1.0003	0.4539	0.5809	0.6504	0.7979
														3750.48	0.6345	0.782	1.0023	0.4544	0.5818	0.6509	0.7988
														3780.49	0.6354	0.7836	1.0041	0.4544	0.5827	0.6519	0.7999
														3810.5	0.6359	0.7847	1.0064	0.4548	0.5832	0.6528	0.8011
														3840.5	0.6375	0.7864	1.0079	0.4549	0.5841	0.6534	0.8016
														3870.51	0.6381	0.7868	1.0092	0.4553	0.5848	0.6552	0.803
														3900.52	0.6388	0.7881	1.0113	0.4553	0.5854	0.6556	0.8034
														3930.53	0.6397	0.7898	1.0144	0.4555	0.5856	0.6563	0.8052
														3960.55	0.6406	0.7916	1.0165	0.4559	0.5862	0.6571	0.806
														3990.56	0.6416	0.7931	1.0186	0.4567	0.5866	0.6575	0.8064
														4020.57	0.6425	0.7941	1.0203	0.4559	0.5873	0.6582	0.8077
														4050.58	0.6431	0.7952	1.0222	0.4564	0.5876	0.6588	0.8086
														4080.58	0.6441	0.7982	1.0246	0.4567	0.5883	0.6598	0.8095
														4110.59	0.645	0.7996	1.0266	0.4572	0.589	0.6605	0.8114
														4140.61	0.6459	0.799	1.0288	0.4575	0.5897	0.6608	0.8116
														4170.61	0.6468	0.7998	1.0304	0.4575	0.5901	0.6614	0.812
														4200.61	0.6476	0.8014	1.032	0.4578	0.5906	0.6625	0.813
														4230.62	0.648	0.8014	1.033	0.458	0.5915	0.6637	0.8141
														4260.63	0.649	0.8037	1.0367	0.4584	0.5916	0.6633	0.8156
														4290.62	0.6502	0.8056	1.0392	0.4585	0.5924	0.6638	0.8155
														4320.64	0.6509	0.8067	1.0404	0.4586	0.5926	0.6644	0.8167
														4350.63	0.6517	0.808	1.0425	0.4588	0.593	0.6651	0.8179
														4380.64	0.6524	0.8096	1.0454	0.4593	0.5936	0.6653	0.8187
														4410.64	0.6525	0.8105	1.0476	0.4595	0.5945	0.6668	0.8199
														4440.64	0.6538	0.8117	1.0484	0.4599	0.595	0.6675	0.8208
														4470.64	0.6545	0.8121	1.0512	0.4598	0.5954	0.6679	0.8214
														4500.66	0.6549	0.8133	1.0529	0.4602	0.5957	0.6684	0.822
														4530.66	0.6562	0.8142	1.0549	0.4608	0.5964	0.6691	0.8229
														4560.68	0.6564	0.8146	1.055	0.4608	0.597	0.6698	0.8243
														4590.69	0.6572	0.8166	1.0577	0.4608	0.5969	0.6697	0.8246
														4620.7	0.6585	0.8174	1.0591	0.4611	0.5975	0.67	0.8263
														4650.71	0.659	0.8186	1.0603	0.4614	0.5979	0.6707	0.826
														4680.72	0.6602	0.8207	1.0625	0.4614	0.5983	0.6713	0.8269
														4710.74	0.6607	0.8199	1.0637	0.4618	0.599	0.6726	0.8283
														4740.74	0.6611	0.8205	1.0652	0.4623	0.5998	0.6727	0.8288
														4770.75	0.6623	0.8224	1.0678	0.4621	0.6	0.6743	0.829
														4800.75	0.6626	0.8233	1.0696	0.4623	0.6001	0.6737	0.83
														4830.75	0.6644	0.8236	1.0706	0.4626	0.6007	0.674	0.8304
														4860.75	0.665	0.8252	1.0717	0.4626	0.6013	0.675	0.8316
														4890.76	0.6653	0.8257	1.0736	0.4632	0.6021	0.6755	0.8326
														4920.77	0.6661	0.8263	1.0745	0.4633	0.6026	0.6758	0.8335
														4950.78	0.6668	0.8271	1.0757	0.4635	0.6031	0.6768	0.8342
														4980.8	0.6678	0.8283	1.0772	0.4638	0.6036	0.6772	0.8346
														5010.81	0.6684	0.829	1.0784	0.4642	0.6044	0.6778	0.8357
														5040.82	0.6691	0.8301	1.0799	0.4644	0.6049	0.6785	0.8362
														5070.82	0.6695	0.8312	1.0819	0.4647	0.6058	0.6795	0.8379
														5100.83	0.6702	0.8324	1.083	0.4649	0.6066	0.6802	0.8384
														5130.83	0.671	0.833	1.0842	0.4648	0.6067	0.6802	0.8383
														5160.85	0.6717	0.8349	1.0857	0.4651	0.6076	0.6812	0.8391
														5190.85	0.672	0.8352	1.0866	0.4654	0.6083	0.6814	0.8402
														5220.86	0.6727	0.8359	1.0876	0.4657	0.6085	0.6821	0.8414
														5250.87	0.6735	0.8363	1.0888	0.4657	0.6095	0.6823	0.8417
														5280.89	0.6736	0.8376	1.0906	0.4661	0.6096	0.6831	0.8427
														5310.89	0.6742	0.8385	1.0918	0.4665	0.6101	0.6835	0.8435
														5340.89	0.6756	0.8396	1.0933	0.4665	0.6103	0.6836	0.8447
														5370.89	0.6761	0.8408	1.0943	0.4667	0.6105	0.6837	0.8451
														5400.9	0.6764	0.8419	1.0963	0.4669	0.6109	0.6842	0.8459
														5430.91	0.6772	0.8433	1.0975	0.4672	0.6116	0.6845	0.8478
														5460.91	0.6784	0.8438	1.0991	0.4674	0.6118	0.6851	0.8483
														5490.92	0.679	0.8447	1.1002	0.4676	0.6122	0.6854	0.8489
														5520.93	0.6799	0.8453	1.101	0.4679	0.6125	0.6862	0.8495
														5550.95	0.6798	0.8462	1.1025	0.4683	0.6127	0.6864	0.85
														5580.95	0.6807	0.8474	1.103	0.4685	0.6129	0.6865	0.8505
														5610.95	0.6807	0.8487	1.1045	0.4688	0.6136	0.6868	0.8515
														5640.97	0.6823	0.85	1.1063	0.4689	0.6135	0.688	0.8523
														5670.98	0.6828	0.8506	1.1077	0.4691	0.6142	0.6885	0.8525
														5700.99	0.6833	0.852	1.1091	0.4694	0.6143	0.6888	0.8534
														5731	0.6838	0.8556	1.1102	0.4696	0.6145	0.689	0.8544
														5761.02	0.6844	0.8538	1.1105	0.4697	0.6148	0.6898	0.8549
														5791.03	0.6853	0.8555	1.112	0.4698	0.615	0.6906	0.8552
														5821.04	0.6858	0.8562	1.1136	0.47	0.6155	0.6909	0.8564
														5851.04	0.6866	0.8571	1.1135	0.4704	0.6161	0.6924	0.8573
														5881.04	0.6872	0.8586	1.1158	0.4705	0.6159	0.6924	0.858
														5911.04	0.6878	0.8595	1.1166	0.4705	0.6163	0.6926	0.8586
														5941.05	0.6892	0.8595	1.1175	0.4708	0.6166	0.6937	0.8601
														5971.05	0.6893	0.8608	1.1188	0.471	0.6168	0.6934	0.86
														6001.06	0.6899	0.862	1.1198	0.4714	0.6171	0.6935	0.8609
														6031.07	0.6908	0.8625	1.1207	0.4714	0.6171	0.6936	0.8616
														6061.09	0.6909	0.8649	1.1227	0.4715	0.6175	0.694	0.8621
														6091.08	0.6915	0.8652	1.1234	0.4718	0.6178	0.6942	0.8631
														6121.09	0.6917	0.8666	1.1237	0.472	0.6182	0.6948	0.8634
														6151.1	0.6923	0.8665	1.1245	0.472	0.6181	0.695	0.8654
														6181.11	0.6924	0.8662	1.125	0.4723	0.619	0.6958	0.8649
														6211.11	0.6936	0.8685	1.126	0.4724	0.6187	0.6956	0.8664
														6241.12	0.694	0.8698	1.1268	0.4727	0.6192	0.6963	0.867
														6271.13	0.6948	0.8712	1.1292	0.473	0.6195	0.6959	0.8674
														6301.15	0.6957	0.8718	1.1294	0.4729	0.6195	0.6963	0.8676
														6331.17	0.6962	0.8721	1.1304	0.4732	0.6198	0.6959	0.8686
														6361.18	0.6974	0.8729	1.1319	0.4732	0.6206	0.6963	0.8691
														6391.18	0.6979	0.8743	1.1329	0.4736	0.6204	0.6963	0.8702
														6421.19	0.6982	0.875	1.1334	0.4738	0.6208	0.6967	0.8715
														6451.2	0.699	0.876	1.1376	0.4742	0.621	0.697	0.8711
														6481.21	0.6996	0.8762	1.1356	0.4742	0.6215	0.6976	0.8728
														6511.22	0.6991	0.8769	1.1359	0.4746	0.6222	0.6978	0.8726
														6541.23	0.6999	0.8782	1.1374	0.4746	0.622	0.6979	0.8741
														6571.22	0.7008	0.8795	1.14	0.475	0.6225	0.6978	0.8736
														6601.23	0.7016	0.8801	1.1396	0.475	0.6222	0.6981	0.8749
														6631.23	0.7022	0.8817	1.1419	0.475	0.6229	0.6987	0.8751
														6661.24	0.7033	0.8824	1.1431	0.4752	0.623	0.6986	0.8763
														6691.23	0.7037	0.883	1.144	0.4756	0.6231	0.6991	0.8768
														6721.23	0.7042	0.8842	1.1451	0.4756	0.6238	0.6996	0.877
														6751.25	0.7041	0.8839	1.1444	0.4759	0.6237	0.7001	0.8785
														6781.26	0.705	0.8864	1.1456	0.4763	0.6243	0.7004	0.8784
														6811.26	0.705	0.8868	1.1452	0.4767	0.6252	0.7009	0.879
														6841.27	0.7061	0.8857	1.147	0.477	0.6249	0.7022	0.8794
														6871.26	0.7066	0.8875	1.1489	0.4769	0.625	0.7024	0.88
														6901.27	0.707	0.8886	1.1502	0.4772	0.6257	0.7029	0.8809
														6931.28	0.7075	0.8885	1.1502	0.477	0.6255	0.7031	0.8825
														6961.29	0.7078	0.8901	1.153	0.4774	0.6263	0.7036	0.8824
														6991.3	0.7083	0.8904	1.1523	0.4779	0.6266	0.7035	0.883
														7021.3	0.7091	0.8912	1.1527	0.4779	0.6268	0.7042	0.8836
														7051.31	0.7104	0.8938	1.1555	0.4783	0.6272	0.7043	0.8843
														7081.32	0.7105	0.8941	1.1545	0.4785	0.6274	0.7051	0.8847
														7111.32	0.7116	0.8938	1.1594	0.4786	0.6271	0.7044	0.8849
														7141.34	0.7113	0.8953	1.1574	0.4783	0.6278	0.7052	0.8859
														7171.35	0.712	0.8959	1.1577	0.4785	0.6279	0.7053	0.8859
														7201.35	0.7133	0.8966	1.1582	0.4787	0.6282	0.7059	0.8877
														7231.37	0.713	0.8982	1.1594	0.4791	0.6287	0.7063	0.8894
														7261.38	0.714	0.8984	1.1606	0.4793	0.6288	0.7062	0.889
														7291.39	0.7145	0.8999	1.1602	0.4792	0.629	0.7068	0.8901
														7321.39	0.7151	0.9003	1.1622	0.4794	0.6293	0.7072	0.8902
														7351.41	0.7158	0.901	1.1627	0.4798	0.6292	0.7071	0.8903
														7381.4	0.7161	0.9022	1.1684	0.4799	0.6298	0.7078	0.8905
														7411.41	0.7167	0.9054	1.1651	0.4802	0.6299	0.7079	0.8917
														7441.42	0.7171	0.9045	1.1655	0.4802	0.6299	0.7083	0.8923
														7471.41	0.7175	0.9046	1.1661	0.4804	0.6302	0.7089	0.8927
														7501.42	0.7182	0.9049	1.1669	0.4809	0.6303	0.7091	0.8942
														7531.42	0.7183	0.9065	1.1679	0.4812	0.6309	0.7097	0.8955
														7561.43	0.7188	0.9069	1.1691	0.4811	0.6311	0.7099	0.8961
														7591.44	0.7199	0.9084	1.1699	0.4813	0.6318	0.7103	0.8965
														7621.43	0.72	0.9086	1.1705	0.4817	0.6318	0.7102	0.8967
														7651.43	0.7205	0.9094	1.1711	0.4816	0.632	0.7109	0.8977
														7681.43	0.7213	0.9102	1.1721	0.4819	0.6321	0.7112	0.898
														7711.44	0.7216	0.9111	1.1737	0.4818	0.6323	0.7115	0.8979
														7741.44	0.7224	0.9119	1.1736	0.4823	0.6326	0.7111	0.8993
														7771.44	0.7223	0.9124	1.1733	0.4825	0.6328	0.7125	0.9012
														7801.45	0.7214	0.912	1.173	0.4819	0.6319	0.7116	0.8999
														7831.46	0.7223	0.913	1.1734	0.4821	0.6327	0.7125	0.9004
														7861.47	0.7229	0.9127	1.1734	0.4822	0.6326	0.7118	0.902
														7891.48	0.7236	0.9145	1.1744	0.4826	0.633	0.7128	0.9021
														7921.47	0.7237	0.9155	1.1756	0.4827	0.6331	0.7136	0.9022
														7951.49	0.7246	0.9164	1.1763	0.4827	0.6336	0.7135	0.9018
														7981.49	0.725	0.917	1.1753	0.483	0.6335	0.7134	0.903
														8011.5	0.725	0.917	1.1758	0.4831	0.6339	0.7143	0.9039
														8041.51	0.7256	0.9187	1.1757	0.4832	0.6342	0.7145	0.905
														8071.52	0.7255	0.9188	1.1755	0.4836	0.6345	0.7147	0.9051
														8101.53	0.726	0.9193	1.1765	0.4839	0.6348	0.7158	0.9064
														8131.53	0.727	0.9207	1.1789	0.4838	0.6347	0.7155	0.9061
														8161.54	0.7276	0.9217	1.1831	0.4839	0.6351	0.7157	0.9072
														8191.53	0.7278	0.9226	1.1794	0.4842	0.6352	0.7161	0.9091
														8221.54	0.7286	0.9234	1.1803	0.4841	0.6355	0.7159	0.909
														8251.55	0.7297	0.9246	1.1866	0.4845	0.6357	0.7164	0.9101
														8281.57	0.7294	0.9253	1.1818	0.4847	0.6361	0.7165	0.9097
														8311.58	0.73	0.9259	1.1877	0.4848	0.6365	0.7172	0.9104
														8341.58	0.7307	0.9268	1.1843	0.4848	0.6366	0.7175	0.9111
														8371.59	0.7305	0.927	1.1849	0.4852	0.6368	0.7177	0.9117
														8401.59	0.7303	0.9271	1.1811	0.4853	0.6375	0.7189	0.9119
														8431.6	0.7317	0.9279	1.1824	0.4858	0.6373	0.7186	0.913
														8461.6	0.7321	0.9292	1.1821	0.4856	0.6376	0.719	0.9138
														8491.61	0.7324	0.9299	1.1845	0.4858	0.6377	0.7192	0.9143
														8521.62	0.7332	0.9307	1.184	0.4859	0.6382	0.7196	0.9147
														8551.62	0.7339	0.9317	1.1827	0.4861	0.6383	0.7194	0.9161
														8581.64	0.7341	0.9325	1.1846	0.4862	0.6381	0.7204	0.9167
														8611.64	0.7344	0.9329	1.1823	0.4863	0.6383	0.7205	0.9171
														8641.65	0.7354	0.9341	1.1837	0.4862	0.6388	0.7208	0.9177
														8671.66	0.7357	0.9347	1.1858	0.4867	0.6385	0.7207	0.9189
														8701.67	0.7362	0.9349	1.1878	0.4869	0.6392	0.7211	0.9192
														8731.66	0.7356	0.9333	1.1856	0.4873	0.6393	0.7224	0.9195
														8761.66	0.7367	0.9354	1.1865	0.4872	0.6395	0.7222	0.9205
														8791.67	0.7372	0.9375	1.1877	0.4871	0.6397	0.7226	0.9211
														8821.68	0.7377	0.9391	1.1881	0.4874	0.6397	0.7227	0.9216
														8851.68	0.7383	0.9388	1.1924	0.4874	0.6398	0.7225	0.922
														8881.71	0.7391	0.9384	1.189	0.4876	0.6403	0.7232	0.9218
														8911.69	0.7396	0.9396	1.1894	0.4878	0.6404	0.7231	0.924
														8941.71	0.7399	0.9381	1.1899	0.4882	0.6407	0.7239	0.925
														8971.72	0.7402	0.9376	1.1886	0.4883	0.6407	0.7246	0.9255
														9001.72	0.7402	0.9387	1.1895	0.4883	0.6414	0.7247	0.926
														9031.73	0.7399	0.9382	1.189	0.4886	0.6422	0.7257	0.9263
														9061.75	0.741	0.9421	1.1895	0.4884	0.6418	0.7251	0.9254
														9091.76	0.7418	0.9433	1.1897	0.4886	0.6419	0.7256	0.9269
														9121.77	0.7426	0.9446	1.1908	0.4887	0.6424	0.7256	0.9273
														9151.78	0.7426	0.9453	1.1919	0.4891	0.6427	0.7261	0.926
														9181.78	0.7423	0.9448	1.1918	0.4891	0.6428	0.7267	0.9255
														9211.79	0.7425	0.944	1.1914	0.4893	0.6434	0.7271	0.9264
														9241.81	0.7433	0.9463	1.1931	0.4895	0.6435	0.7274	0.9272
														9271.81	0.744	0.9485	1.1934	0.4894	0.6431	0.7261	0.9274
														9301.81	0.7447	0.9494	1.1941	0.49	0.6434	0.7273	0.9287
														9331.82	0.7454	0.9495	1.192	0.4897	0.6432	0.727	0.9286
														9361.83	0.7453	0.9495	1.1959	0.4897	0.6441	0.728	0.9297
														9391.83	0.746	0.9476	1.1946	0.4904	0.6438	0.7275	0.9306
														9421.83	0.7464	0.9489	1.1942	0.4899	0.6441	0.7282	0.9324
														9451.85	0.747	0.9493	1.1943	0.4901	0.6441	0.7287	0.9311
														9481.85	0.7474	0.9514	1.1944	0.4902	0.6447	0.7288	0.9312
														9511.86	0.748	0.9548	1.1946	0.4907	0.6453	0.7292	0.9316
														9541.87	0.7482	0.952	1.1948	0.4907	0.6454	0.7295	0.9347
														9571.87	0.7483	0.952	1.1955	0.491	0.6452	0.7294	0.934
														9601.88	0.749	0.9526	1.1967	0.4911	0.6454	0.7299	0.9338
														9631.88	0.7494	0.9539	1.1971	0.4908	0.6456	0.7298	0.9339
														9661.89	0.7499	0.9537	1.1969	0.4912	0.6458	0.7299	0.9341
														9691.9	0.7498	0.954	1.1964	0.4914	0.6463	0.731	0.9386
														9721.91	0.7502	0.9542	1.1968	0.4917	0.646	0.7311	0.9387
														9751.92	0.7515	0.9559	1.1966	0.492	0.6467	0.7312	0.9388
														9781.92	0.7511	0.9566	1.1975	0.492	0.6464	0.7315	0.9372
														9811.93	0.7519	0.9578	1.1976	0.4922	0.6471	0.7319	0.9398
														9841.94	0.7523	0.9578	1.1987	0.4921	0.6473	0.7318	0.9384
														9871.94	0.7525	0.9599	1.1987	0.4923	0.6472	0.7322	0.9391
														9901.95	0.7534	0.9587	1.1986	0.4925	0.6476	0.7325	0.9397
														9931.96	0.7535	0.9602	1.1982	0.4925	0.6475	0.7331	0.94
														9961.98	0.7546	0.9597	1.1983	0.4927	0.6475	0.7331	0.9418
														9991.98	0.7543	0.9596	1.1985	0.4928	0.6481	0.7339	0.9424
														10022	0.7543	0.9594	1.1987	0.4927	0.6484	0.7339	0.944
														10052	0.7543	0.9599	1.2002	0.4929	0.6488	0.7337	0.9467
														10082	0.7549	0.9612	1.199	0.4931	0.6487	0.7337	0.9477
														10112	0.755	0.9609	1.2	0.4934	0.6493	0.7349	0.9458
														10142	0.7563	0.9654	1.2	0.4934	0.6491	0.735	0.9491
														10172	0.7561	0.9657	1.199	0.4938	0.65	0.7355	0.9503
														10202	0.7575	0.9663	1.2	0.4939	0.65	0.7355	0.95
														10232	0.7562	0.9669	1.1994	0.4936	0.6497	0.7361	0.9517
														10262	0.7573	0.966	1.1988	0.4938	0.6502	0.7362	0.9485
														10292.1	0.7572	0.9651	1.1989	0.4939	0.6505	0.7371	0.9547
														10322.1	0.7578	0.9655	1.2006	0.4943	0.6505	0.7377	0.9488
														10352.1	0.759	0.9667	1.1997	0.4944	0.6505	0.7378	0.9499
														10382.1	0.7592	0.9688	1.2002	0.4947	0.6506	0.7379	0.9503
														10412.1	0.7595	0.9697	1.2008	0.4946	0.651	0.7383	0.9543
														10442.1	0.76	0.9712	1.2011	0.4945	0.651	0.739	0.9534
														10472.1	0.7607	0.9728	1.2012	0.4948	0.6514	0.7391	0.9555
														10502.1	0.7607	0.9728	1.2019	0.495	0.6514	0.7392	0.9573
														10532.1	0.7611	0.9729	1.2022	0.4949	0.6516	0.7388	0.9589
														10562.1	0.7612	0.974	1.2022	0.4946	0.6514	0.7391	0.9609
														10592.1	0.7617	0.9736	1.202	0.4952	0.6522	0.7396	0.9594
														10622.1	0.7615	0.9741	1.2009	0.4955	0.6524	0.74	0.9603
														10652.1	0.7629	0.9752	1.202	0.4956	0.6524	0.7401	0.9598
														10682.1	0.763	0.9754	1.2026	0.4955	0.6525	0.74	0.9603
														10712.1	0.763	0.9757	1.2033	0.4955	0.6526	0.7399	0.9614
														10742.2	0.7637	0.9767	1.2039	0.4952	0.6524	0.7405	0.9618
														10772.2	0.7643	0.9766	1.2043	0.4958	0.6532	0.741	0.9614

## Sheet: Figure 8
Fig 8b					Fig 8d					Fig 8g				Fig 8i
	DQ-BSA intensity					TD intensity					DQ-BSA intensity				GFP-Rab5A intentity
	WT	pripA-	tbcrA-			WT	pripA-	tbcrA-			tbcrA-	TbcrAREMI/tbcrA-	TbcrAR987A REMI/tbcrA-		TbcrA	TbcrAR987A	DDB_G0269982	DDB_G0269982R322A
	1223.47	1532.66	1155.36			6034.6	6433.7	8913.73			767.303	824.856	637.837		1391.26	591.092	2993.31	1590.09
	1512.29	1331.15	766.667			5617.21	7811.05	8062.32			351.707	641.491	452.856		1097.62	1760.5	1166.89	852.816
	1483.13	1061.27	1136.66			7455.99	8618.06	5626.82			392.261	1221.52	753.943		697.76	6569.92	632.484	1568.19
	839.766	415.224	1711.62			9533.59	7329.23	6806			792.573	1106.57	401.831		859.821	3073.77	381.454	1005.35
	1249.91	529.165	1113.42			9562.71	9261.65	7236.05			531.744	729.959	669.976		1447.15	979.796	1314.43	2195.18
	656.581	797.539	1417.18			5913.02	6667.82	7450.13			946.249	837.43	431.432		2527.38	1841.4	1397.99	1611.51
	1926.49	1060.49	255.952			5681.17	7488.68	8076.75			702.767	306.339	468.902		1918.6	1522.41	777.89	1934.75
	2678.57	1608.52	1362.37			7586.19	6746.78	7048.18			514.066	518.921	577.108		1410.2	4924.05	774.628	1974.32
	1386.64	702.636	617.679			7743.66	10354.5	9737.41			890.997	612.6	862.671		735.707	2220.1	2089.51	1832.6
	992.763	901.764	930.362			7947.06	6549.1	5826.38			451.096	770.474	581.016		906.241	2547.09	924.746	1468.8
	581.393	797.335	770.107			10372.6	8651.18	9332.22			738.734	815.453	905.932		967.949	3078.67	1048.01	802.751
	1231.95	689.479	917.832			6416.74	7676.44	6406.35			776.322	454.176	462.22		577.385	2056.8	917.556	1369.28
	1177.33	677.666	988.131			8155.5	8447.81	8802.87			707.591	484.675	993.324		1017.55	2664.23	693.004	2032.88
	1338.79	1081.99	294.29			9087.16	6276.02	7065.97			778.103	507.303	443.087		735.68	2518.78	926.858	1854.62
	817.797	698.979	1184.77			9530.67	6105.43	7637.27			796.614	809.537	814.262		504.72	3397.49	1617.84	2045.05
	1577.84	661.918	1560.87			7391.45	7317.05	8862.6			697.012	862.68	660.806		973.572	1422.87	1834.31	2234.5
	1342.93	668.506	654.302			10100.4	7009.85	9657.54			545.282	358.178	573.705		928.829	667.232	1017.7	2118.41
	2129.26	803.358	1635.12			5604.4	7023.63	6898.17			419.236	927.031	900.086		2195.82	1981.93	2918.12	833.638
	1765.85	882.538	1020.62			8754.16	7969.51	9159.88			479.006	570.793	544.364		2439.65	1678.05	1942.86	2496.65
	2109.24	978.651	627.07			10347.7	8416.19	8838.91			453.906	713.855	869.153		855.891	3696.92	1497.24	2390.8
	977.525	445.296	528.991			10018.4	6832.31	8730.22			625.528	759.91	555.312		1608.57	3302.8	1680.37	1441.32
	1480.89	716.237	993.862			6831.79	8852.29	6175.36			605.068	760.994	567.222		2782.67	3391.57	910.648	2870.94
	1121.26	835.912	508.232			8249.32	8481.24	5175.21			412.984	753.802	428.833		1100.88	995.507	1460.13	884.648
	1103.46	1010.3	843.441			5597.66	7067.5	7656.51			667.28	746.144	557.353		1613.11	2622.78	1669.48	945.994
	1477.41	771.381	641.006			7602.52	7279.96	9629.86			505.749	709.07	502.708		2430.21	2532.5	1458.82	904.198
	1480.01	811.728	1466.95			7848.22	6384.06	6148.93			819.642	655.516	951.333		1164.91	1430.57	1305.94	416.81
	1382.65	961.068	337.627			6169.3	6017.73	5106.81			744.877	1035.75	680.032		575.951	6469.99	1663.09	1061.44
	1607.5	804.169	418.931			11320.7	7046.73	7363.31			644.643	1139.99	569.747		1648.9	5161.51	518.996	1126.35
	2208.4	515.812	649.327			7283.75	7282.26	6995.17			864.538	568.643	251.423		623.69	2117.07	430.204	513.389
	1334.44	960.029	1536.41			6370.4	7452.81	7650.48			469.046	275.383	353.226		1199.38	2939.83	816.166	733.167
	725.055	413.897	907.932			6508.99	8696.01	8258.11			473.759	674.227	850.492		1876.56		586.593
	1451.45	514.957	1453.34			9507.6	9401.4	7791.71			325.731	960.606	699.533		851.258		2154.07
	1376.62	431.699	718.487			8400.4	6604.22	9045.09			603.783	672.359	685.713		1923.87		752.162
	1630.33	846.326	919.34			7712.28	7627.37	5214.06			701.407	1084.45	624.042				2180.28
	912.452	676.981	1568.41			7237.65	7644.5				511.427	716.723	293.66				2735.34
	1672.95	1055.15	373.071				7036.34				420.526	759.322	316.174				972.637
	1091.63	663.805	891.335				5810.39				737.524	766.664	968.431				1157.24
	1638.27	1516.99	361.121				8815.59				583.139	929.062	348.541				2101.16
	1293.99	854.28	569.36				8006.34				364.545	786.624	228.059				1505.77
	1140.89	626.633	1115.67				8374.91				497.859	926.216	930.084				1716.18
	1168.53	484.153	659.014				5540.77				587.657	972.087	464.196
	913.664	779.283	581.933				8724.67				651.856	750.274	310.991
	1524.84	995.019	769.51								563.071	679.577	338.183
	1219.41	941.463									524.463	627.007	336.314
	835.721	666.451									471.061	935.222	474.07
	2023.88	476.463									481.303	908.329	582.066
	1105.47	1003.93										622.142	341.718
	825.713	809.344											512
	2369.54	650.64											290.801
	978.27												758.215
	1627.09
	1120.37
	1368.39
	819.985
	1044.56
	1273.05
	1402.02
	1066.68

## Sheet: Figure S1
Fig S1e				Fig S1f				Fig S1h				Fig S1i
	TD intensity				DQ-BSA intensity				TD intensity				DQ-BSA intensity
	WT	Rab5AREMI/WT			WT	Rab5AREMI/WT			GFP/WT	GFP-Rab7A/WT			GFP/WT	GFP-Rab7A/WT
	3655.93	2920.27			685.029	909.104			3828.67	4222.09			2753.18	2315.18
	5038.3	2827.41			1433.5	1171.6			2562.97	4791.55			2902.9	2140.24
	3361.87	3667.64			1814.75	973.571			5284.06	4953			2307.64	2296.09
	5001.2	2718.54			1305.91	1000.62			4699.97	4950.58			3379.8	2997.44
	4279.08	4032.18			1211.87	1387.44			4285.76	5879.69			3245.08	2098.93
	2914.38	3214.39			1381.4	392.049			5132.92	3609.63			2419.78	2020.3
	3880.74	2585.29			1261.14	1072.3			4507.67	2804.37			2290.04	2068.12
	2980.25	5322.47			989.383	786.397			2749.39	3866.64			2426.49	1635.58
	2908.66	2498.98			1458.64	552.915			4163.05	4123.92			2463.34	2403.79
	2974.16	4395.74			1386.89	779.159			4902.44	5225.16			2568.38	2808.03
	3072.08	3167.54			459.305	2002.13			4266.93	4005.89			1677.94	2006.26
	2342.48	5326.03			1302	1017.85			3521.17	3644.71			3420.02	1881.88
	2892.94	2745.17			1090.6	1509.94			4735.31	3191.86			1510.57	3249.53
	3268.83	3616.39			1389.08	1101.12			3358.97	4856.16			2405.54	2242.48
	4811.9	2485.55			1318.04	667.013			4554.5	4711.84			1823.97	2728.36
	2998.77	2589.92			874.965	1860.62			5450.08	4751.2			2562.93	3429.47
	3898.19	3321.31			1295.48	382.316			3944.35	5469.18			3243.43	2442.96
	2442.11	4117.8			1213.52	1282.75			2478.71	3030.6			2162.92	2322.38
	4969.89	4457.12			1200.71	834.257			4588.75	3753.35			2666.44	2465.39
	3488.47	2705.9			805.772	1563.68			5002.14	4789			3536.86	1785.67
	4415.92	2321.92			1310.5	2049.44			4453	4193.01			3741.61	3133.3
	4052.6	2707.95			561.505	911.877			3625	3508.29			1742.3	1713.03
	3197.9	3914.53			1537.13	894.49			4041.99	3033.66			2397.68	2553.02
	3237.63	3592.51			630.064	987.812			4448.84	4478.34			2779.34	2033.42
	3803.46	3842.15			1311.56	766.229			4334.96	4890.1			1699.22	1684.81
	2234.92	2574.58			1624.51	909.677			4783.26	3285.34			3406.41	2637.58
	3003.6	3036.31			1914.09	1605.12			4101.01	3576.58			2164.61	2644.27
	2739.02	2962.97			1219.97	437			3914.95	2727.84			3100.55	2589.58
	2953.59	3154.66			1369.68	1123.28			3782.9	2767.94			3270.36	2521.03
		2683.24			1110.57	1377.05			4902.2	4594.41			3340.59	1499.7
		3076.74			934.277	862.702			2503.01	3461.34			3546.08	1852.06
					523.045	542.72			4232.93	3614.12			3112.94	2923.96
Fig S1g					724.897	1397.98			4189.81	2656.65			3370.53	3135.63
	Particle numeber				875.019	2002.14			3083.51	3630.53			3371.49	3249.03
size (µm2)	WT	Rab5AREMI/WT			1046.19	839.214			3998.17	4218.06			2567.58	2697.39
0.2-0.5	80	83			1034.57	1304.31			3730.4	3224.52			2516.61	2198.71
0.5-1	35	36			1114.71	487.336			4840.24	3003.86			2135.18	2845
1.0-2.0	32	37			1253.36	655.982			4661.26	3597.67			1812.14	2355.9
2.0-3.0	18	13			1902.23	2021.29			3696.98	2899.74			1632.27	2379.12
3.0-4.0	9	9			1155.58	966.8			5431.84	3760.93			2408	2246.42
4.0-5.0	6	10			1561.61	678.791			4176.05	3529.14			3087.74	3473.32
5.0-6.0	3	3			419.316	345.057			4888.3	4214.73			2465.55	2053.66
>6.0	6	5			1416.84	1571.54			4815.41	5065			2697.03	2280.98
					1027.24				3434.73	4392.09			2969.4	3559.79
					1141.24				3261.35	4388.19			1807.41	1725.22
					643.572				4154.9	4651.63			3191.77	2157.72
					1020.46				3708.66	3791.13			1617.87	1994.44
					1146.04				4501.73	3572.78			2092.79	1870.77
									4708.79	3740.37				3220.01
									4441.66	3394.71				2672.68
									4062.6	3934.93
										6013.58
										4414.03

## Sheet: Figure S2 & S3
Fig S2b															Fig S3c
	Times (sec)	Normalized Rab5AREMI intensity (%)						Normalized Rab7AREMI intensity (%)								Times (sec)	Normalized TAPP1-RFP intensity (%)						Normalized GFP-2xFyve intensity (%)
	0	50.6194	47.4251	70.0465	41.0982	51.3539	41.2161	0	12.1971	0	3.98418	0	0			0	20.0917	34.4423	32.575	34.3106	35.1047	35.4163	1.80625	3.58628	3.45665	4.4687	5.49324	4.42649
	3	58.6586	54.5757	64.3272	41.1777	49.4352	46.5166	0	11.0753	1.43383	4.87058	4.53576	0.276505			8	31.9758	64.4219	48.1713	51.4964	49.2439	58.2611	1.28411	8.66248	0	3.96145	4.66252	12.5614
	6	69.0658	52.1789	75.0581	45.0251	48.0761	52.7506	3.36296	12.8028	0	5.63246	0	1.17457			16	53.0334	84.5129	89.4492	80.4061	73.7941	75.6754	2.63402	6.38032	16.0551	5.84134	4.77731	24.0458
	9	78.3033	63.9744	77.6617	53.4344	52.2486	58.5959	1.2483	10.5727	0	11.9029	0	0			24	72.5443	95.1792	95.5298	103.044	88.5802	96.3032	2.14447	11.745	24.1406	11.1019	6.7364	36.9575
	12	90.763	75.8274	94.7015	53.9622	62.4043	55.8675	8.39507	11.9136	5.13663	8.12948	0	0			32	90.184	100	100	102.544	96.3437	100	2.69459	24.9754	51.7984	13.5597	25.1858	47.9406
	15	100	94.9359	85.3753	72.0661	72.8121	59.331	6.34422	15.6125	8.85024	13.3419	0	0			40	100	85.0942	83.9261	99.9543	100	91.9415	18.368	34.4339	48.8677	25.4032	33.3568	54.0141
	18	97.4525	100	82.321	80.2121	83.0659	63.6867	6.14939	19.7531	0	12.8316	0	11.5569			48	98.4219	80.1732	77.767	85.571	80.9107	80.176	17.8869	21.7643	54.745	41.656	31.8335	58.3719
	21	81.5873	93.3362	94.4034	93.4036	81.7017	79.8226	12.9506	21.8075	3.64396	18.8433	0	3.06384			56	88.591	78.76	70.4327	100	71.9918	97.1356	17.2644	28.3733	48.8221	63.741	44.7308	55.8772
	24	80.6893	86.5708	86.3712	96.4369	89.2685	83.085	21.0272	24.1172	11.5254	20.9976	0	27.9511			64	73.911	72.9595	60.1355	91.2774	65.4711	92.329	10.4346	45.3808	47.117	61.9803	48.189	49.1815
	27	82.6141	86.4784	86.2814	95.4072	97.7509	84.706	51.6447	29.5963	59.9173	21.9678	11.3704	39.4565			72	73.182	65.5371	66.3779	97.9909	55.7819	95.3734	21.611	46.0051	60.7364	69.1296	51.3781	63.2415
	30	76.487	66.1393	86.8382	100	100	84.5261	60.3597	32.6723	71.1019	28.904	10.8801	51.9476			80	62.4341	67.4939	48.2058	94.5611	51.9201	70.2957	27.348	64.8062	44.0543	60.3988	59.2103	58.8502
	33	77.3823	57.6077	88.4351	89.7179	92.8591	95.217	72.2442	28.3795	66.0268	22.1077	35.0704	59.9719			88	62.8896	40.1924	50.1931	83.087	39.7968	73.7773	31.2574	44.8517	59.8754	74.2014	57.1778	44.4511
	36	76.6279	57.6986	100	84.1945	96.2619	72.0149	76.5682	41.3571	79.9854	29.3524	46.8458	37.2216			96	42.7204	47.1994	52.0979	69.2982	44.3774	66.1182	40.8702	66.0236	73.1462	67.2923	82.6828	56.468
	39	61.3269	58.4019	93.459	78.8739	85.0141	72.3364	78.2738	33.2388	77.045	33.5203	37.1394	51.839			104	51.7925	57.3865	47.0581	59.2144	41.8284	64.3546	39.4292	83.3628	70.2448	64.0114	64.289	50.041
	42	73.3776	66.7506	63.1352	81.6321	87.9264	100	91.8707	52.6512	59.5782	38.8066	61.5769	91.385			112	31.7834	47.0797	42.396	49.6323	37.148	59.7275	61.0003	79.9791	78.9318	74.2831	75.5976	56.4596
	45	66.8982	57.1089	64.3945	69.7509	78.1646	69.3212	82.2918	59.5161	53.5533	39.7189	60.2344	51.9982			120	38.5005	40.0774	40.6524	48.5802	30.8539	33.5542	65.4502	77.0599	83.5417	95.538	81.0761	46.2623
	48	61.2834	52.1371	71.6488	85.2178	64.6461	50.3861	65.9342	44.096	57.3265	58.6356	57.1654	42.7346			128	33.702	35.5484	41.7558	40.0685	26.1584	34.2908	80.1015	81.6076	92.0323	87.3993	100.878	48.5191
	51	59.7518	47.8954	66.8559	74.8337	79.7264	54.8125	69.8459	57.5561	60.9975	48.9936	49.3906	54.4975			136	36.303	18.8411	38.8928	36.8592	18.6036	47.9176	77.102	62.4973	80.2652	83.2087	97.2066	93.4641
	54	50.8749	52.156	76.2345	86.636	97.2474	71.5255	85.6398	66.8319	75.5833	81.8955	80.833	70.1656			144	30.5155	13.2731	57.8729	46.7011	18.5637	37.8175	100	73.8173	100	75.3833	100	83.858
	57	61.5207	46.5379	64.2781	66.5853	89.6114	54.2957	85.7695	63.5193	84.1046	69.7398	79.6609	50.9603			152	21.9526	25.781	48.1404	41.4522	29.6963	24.4423	82.1319	100	92.8652	100	88.4151	100
	60	56.0292	42.4704	71.4036	66.5903	63.6605	39.9907	93.108	62.3428	103.389	75.4141	71.9918	45.975
	63	55.3067	44.8267	49.6673	65.9794	49.4832	64.3849	89.7633	66.0229	72.6821	92.9133	64.9006	99.7908
	66	61.5477	44.8392	66.1614	65.4486	60.7259	45.4502	88.8323	86.2695	100	100.084	66.1003	76.7614
	69	55.6335	40.1913	59.0002	61.2334	58.0361	41.8492	100	59.0171	81.3331	91.8597	83.4503	76.5005
	72	51.8765	39.7756	57.748	61.9086	45.5592	50.7978	90.1685	60.3488	88.8547	91.7058	71.8417	85.9705
	75	60.0945	41.5434	42.4975	65.3053	51.8316	63.5718	93.4567	72.6513	75.6093	97.2349	71.662	100
	78	78.3126	32.8079	60.6757	57.5772	48.2645	47.372	98.8778	48.7464	86.7399	95.763	75.247	86.6034
	81	62.9985	45.74	55.0778	49.9672	50.651	47.4184	92.6483	65.6665	85.1193	92.2806	73.0691	86.1233
	84	53.9847	41.4761	39.8771	59.7068	48.3418	49.0404	85.4684	63.3971	68.7944	93.8323	100	94.0395
	87	54.9708	42.245	24.5069	60.9497	45.0014	52.0762	70.5639	72.6304	63.2253	92.3086	95.4877	89.4187
	90	44.341	54.8103	18.3762	61.3741	36.9537	46.3217	73.876	85.4834	62.2419	100	90.4652	99.3746
	93	42.4664	80.6803	29.9157	48.7143	34.4417	50.2643	63.8454	100	71.0579	73.246	98.2369	80.4157
	96	61.8039	76.1371	31.3764	41.8982	42.0125	44.0033	79.4421	96.9776	66.7078	83.4702	86.4725	93.3776
	99	43.6235	64.7138	41.5406	46.2729	23.0377	69.0377	88.4748	99.2564	91.6712	83.9877	95.1546	70.4165
	102	52.8033	41.7478	26.1871	41.7491	45.0263	34.5219	84.7134	78.1642	78.5216	94.4403	93.1246	83.7966
	105	52.2335	46.6342	29.7116	45.0344	46.8636	33.8638	82.6868	93.6014	88.1892	91.8366	84.2165	93.1785
	108	47.3065	45.6717	28.5343	54.3177	40.9575	30.7732	74.3075	84.4779	86.0152	96.6274	73.1349	70.8635
	111	52.0318	37.5488	21.7276	50.3022	37.1328	32.3965	91.9117	94.4009	74.6108	88.7431	81.1654	79.1855
	114	48.424	32.7219	25.2572	45.9616	30.9635	25.9687	80.5794	90.4323	62.3996	86.8075	94.2875	73.9275
	117	50.6893	30.7532	20.9863	41.2781	40.9068	20.7965	95.7168	98.6815	78.1468	73.6025	87.4689	86.1584
	120	46.3057	29.3416	23.8533	37.3612	36.1542	24.8651	94.7725	82.3262	80.5457	70.1214	73.3485	69.9567
	123	42.7865	37.3942	24.4568	33.7196	40.1454	21.4684	85.4025	87.3198	76.2488	71.6321	63.2234	87.9358
	126	36.498	20.8369	20.0035	33.5407	32.1654	19.0436	82.6875	69.9691	76.6848	68.917	80.7855	58.5862

## Sheet: Figure S7
Fig S7c
Fig S7d
		1x104 cells/ml
	Times (h)	WT			pripA-			tbcrA-			DKO
	0	10	10	10	10	10	10	10	10	10	10	10	10
	24	12.5	14	28	9.75	8.66667	13.5	18.5	5.66667	12.6667	10.5	8	15
	48	28	24.3333	51.8333	16	13.6667	26.3333	17.5	13	47.3333	22	14.6667	23
	72	39.5	55.3333	74.5	26	28	46.5	26	31.8333	51.3333	17	26.1667	49.5
	96	125.5	178.667	173	75.5	79.6667	75	75.5	83.3333	87.3333	94.5	89.3333	86
	120	353	347.333	381	201	242.667	246.333	198	216.333	274.667	220	229.333	263
	144	1382.5	1353.33	1471.67	665	793	677.667	595	668	732.333	587.5	662	717.333

## Sheet: Figure S8
Fig S8b						Fig S8c
		% of TD-particles						% of DQ-BSA-particles
	size (µm2)	WT	pripA-	tbcrA-			size (µm2)	WT	pripA-	tbcrA-
	>6	2.88462	2.97872	4.20168			>2	8.33333	10.1266	8.65385
	4.0 - 6.0	6.41026	4.68085	5.04202			1.0 - 2.0	24.0741	26.5823	21.1538
	2.0 - 4.0	15.0641	18.7234	13.8656			0.5 - 1.0	49.0741	45.5696	52.8846
	1.0 - 2.0	24.6795	25.9575	24.7899			<0.5	18.5185	17.7215	17.3077
	0.5 - 1.0	34.6154	35.3192	33.1933
	<0.5	16.3462	12.3404	18.9076
Fig S8e
	DQ-BSA intensity
	WT	pripA-	tbcrA-	DKO
	1365.91	831.287	910.948	867.196
	1406.64	401.732	712.897	1692.44
	1032.68	1420.64	850.75	701.429
	1303.34	1028.86	1032.96	1717.06
	1948.82	942.828	1240.71	942.508
	1426.02	1315	1097.7	973.948
	1643.03	1356.9	831.803	1184.82
	1960.17	1269.75	1113.29	751.906
	1795.29	882.071	918.132	1491.89
	1585.62	896.657	1084.29	870.341
	1264.65	1202.62	814.464	1133.32
	1686.79	1302.24	1477.96	887.015
	2056.68	554.461	1042.19	813.105
	1167.4	1086.51	1021.8	1081.6
	1253.03	434.415	631.026	750.335
	1544.73	938.195	728.826	1438.63
	1125.7	720.358	566.149	1285.47
	1890.87	443.62	780.328	1041.12
	1937.08	653.658	798.427	901.269
	673.176	990.325	540.843	792.807
	1418.28	1871.04	851.909	1218.17
	1571.67	1160.03	1234.85	1015.06
	1692.54	841.085	532.345	856.471
	1036.2	929.534	742.028	1064.41
	1284.58	606.234	1080.59	499.084
	1343.48	584.798	1188.73	931.382
	2025.54	1077.51	1126.7	741.302
	2478.62	573.686	506.091	935.205
	2133.96	1218.44	571.451	993.401
	1261.98	683.013	555.993	1088.26
	1216.88	929.764	901.547	1022.29
	1267.05	885.988	860.747	971.051
	2356.8	793.259	1282.7	549.306
	1430.11	1010.02	737.917	1292.92
		717.296	1005.05
		737.03	970.308
		553.507
		731.874

## Sheet: Figure S9
Fig S9d
		Relative intensity of TbcrA (membrane/cytosol)
	Times (sec)	WT										pripA-
	0	0.869568	0.803267	1.19148	1.13518	0.90616	0.861957	0.82048	0.802164	1.33211	1.14342	0.963076	0.978242	0.882021	0.99197	0.933428	0.918843	0.977772	0.813809	0.904948	0.862529
	14	0.973432	0.750477	1.33199	1.36936	1.0809	1.01989	0.951519	0.976294	1.62018	1.17155	1.1379	1.31708	1.05021	0.988996	0.936603	0.934581	1.01636	0.842016	1.05282	0.883601
	28	1.04193	0.785272	1.36004	1.58961	1.41198	1.36583	0.977093	1.33072	1.70586	1.39875	1.15035	1.09527	1.21426	1.16742	0.993531	1.20145	0.99778	0.847371	1.26839	0.928771
	42	1.11686	1.22633	1.53321	1.82875	1.40781	1.47068	0.996889	1.21879	1.92391	1.67578	1.17365	1.18467	1.35142	1.21681	1.04476	1.1411	1.01366	0.803653	1.17451	1.03412
	56	1.20704	1.31361	1.51927	1.82437	1.56858	1.41202	0.992726	1.29867	2.01834	1.8144	1.22427	0.963018	1.39447	1.30178	1.10261	1.18829	0.969125	1.05706	1.41548	1.24541
	70	1.19494	1.40522	1.64952	1.86557	1.56803	1.45757	1.45374	1.43454	2.06628	1.77153	1.07536	0.892642	1.38338	1.27764	1.23825	1.1503	0.84418	1.13656	1.30398	1.34171
	84	1.27391	1.43053	1.5765	1.63583	1.57894	1.45589	1.74642	1.62064	1.88267	1.80506	1.07936	1.02939	1.33141	1.27039	1.32578	1.47178	0.957356	1.13667	1.33353	1.35828
	98	1.2456	1.33253	1.66118	1.74607	1.43444	1.43868	1.97333	1.88892	1.85399	1.75083	1.1247	1.06586	1.20491	1.29998	1.35124	1.43419	1.15062	1.28073	1.27942	1.46699
	112	1.28975	1.25736	1.58284	1.63326	1.43397	1.49007	2.03768	1.93449	1.8124	1.78149	1.20578	1.0777	1.18579	1.32209	1.42343	1.49204	1.38786	1.20093	1.10091	1.38047
	126	1.25386	1.4249	1.50618	1.69858	1.44146	1.66631	1.93999	1.78621	1.61158	1.86317	1.23239	1.0949	1.16239	1.34884	1.34165	1.50815	1.4313	1.37605	1.14353	1.3098
	140	1.22117	1.68977	1.62185	1.67885	1.4755	1.42484	1.90657	1.72834	1.73842	1.79106	1.02496	1.07816	1.18728	1.31341	1.31489	1.43897	1.56183	1.36727	1.18027	1.31459
	154	1.31294	1.4383	1.6021	1.60695	1.64273	1.48185	1.90574	1.68228	1.80257	1.81638	1.0372	1.03146	1.10451	1.35048	1.27378	1.36037	1.43652	1.34563	1.13252	1.24212
	168	1.28617	1.25378	1.59174	1.57875	1.72813	1.56054	1.91998	1.94761	1.62078	1.692	0.9468	1.18907	1.10658	1.2606	1.21249	1.27179	1.28328	1.27524	1.12871	1.14621
	182	1.20837	1.28731	1.48722	1.73241	1.63699	1.38513	2.02047	1.81708	1.76026	1.52758	1.17321	1.3141	1.10244	1.26781	1.09624	1.27579	1.22534	1.3096	1.20307	1.0956
	196	1.15594	1.16539	1.50399	1.55213	1.80434	1.40671	2.01407	1.71299	1.73309	1.63989	1.16092	1.20173	1.23702	1.01496	1.15126	1.22921	1.16237	1.23327	1.12375	1.09837
	210	1.1428	1.15809	1.4737	1.57553	1.7292	1.50537	2.05427	1.59285	1.66106	1.54605	1.19506	1.13541	1.14631	1.13868	1.14935	1.29457	1.30438	1.16386	1.27613	1.11953
	224	1.09656	1.32066	1.40357	1.67659	1.59512	1.52457	1.69546	1.73665	1.82803	1.62885	1.14085	1.09365	1.07639	1.17282	0.989715	1.17172	1.24221	1.10555	1.19432	1.09256
	238	1.07078	1.16226	1.33564	1.68952	1.64535	1.6631	1.86587	1.78427	1.77017	1.57188	1.15223	1.13692	1.15714	1.12835	1.01203	1.25962	1.28599	1.08867	1.14307	1.15237
	252	1.025	1.19434	1.39296	1.64705	1.5128	1.45518	1.87103	1.62172	1.84811	1.57096	1.13729	1.09126	1.01361	1.16015	1.2873	1.10552	1.14888	1.17254	1.16129	1.09936
	266	1.08051	1.09335	1.35398	1.79048	1.51708	1.43581	1.6697	1.647	1.63377	1.47534	1.10213	0.93786	1.21319	1.1754	1.10934	1.09232	1.152	1.10368	1.05836	0.988785
	280	1.08279	1.23933	1.35317	1.59357	1.29239	1.43777	1.62344	1.57474	1.60086	1.43637	1.21846	1.01357	0.99812	1.1564	1.13574	1.12074	1.04823	1.09368	1.05919	1.14873
	294	1.05794	1.22378	1.3508	1.55094	1.31507	1.40067	1.53871	1.68415	1.76798	1.49706	1.15021	0.99637	1.10313	1.09563	1.03211	1.24378	1.11122	1.12454	1.05834	1.12385
	308	1.06571	1.22147	1.32121	1.49018	1.00798	1.3846	1.47652	1.48646	1.49948	1.53269	1.04503	1.10392	1.02581	1.11763	0.953849	1.04516	0.972309	1.03563	1.06382	1.00736
	322	0.981913	1.23476	1.24671	1.43521	1.10254	1.411	1.42016	1.82567	1.58506	1.59316
	336	0.990126	1.23408	1.24583	1.39546	1.08432	1.37338	1.4057	1.66925	1.49521	1.53891
	350	0.973492	1.1177	1.17678	1.3341	1.02345	1.31849	1.32145	1.59961	1.46142	1.69863
	364	0.984797	1.04144	1.28976	1.29418	1.01325	1.37995	1.36514	1.63775	1.43217	1.57298
	378	0.929337	1.07892	1.20089	1.28974	1.00358	1.44044	1.33214	1.53204	1.38541	1.56716
	392	0.962406	1.06852	1.24046	1.30145	1.11254	1.35499	1.29871	1.6588	1.32147	1.45608
	406	1.03603	1.05129	1.39099	1.23654	1.00987	1.36927	1.25478	1.49239	1.27135	1.37903
	420	1.09036	1.03699	1.46652	1.20149	0.99436	1.58728	1.19785	1.46351	1.21358	1.57874
	434	1.04861	1.04721	1.31289	1.16842	1.08143	1.53687	1.14021	1.40321	1.15432	1.46399
	448	1.2398	1.03125	1.34244	1.31254	1.00359	1.33745	1.10987	1.39036	1.20145	1.49583
	462	1.27564	1.03116	1.46692	1.1254	1.04367	1.42355	1.0952	1.36357	1.15041	1.64454
	476	1.12039	1.02019	1.40691	1.21458	1.13541	1.38307	0.96324	1.29732	1.31211	1.54199
	490	1.2105	1.02006	1.50489	1.10361	1.0436	1.40863	1.06327	1.40321	1.24368	1.52938
	504	1.16334	1.00944	1.35336	1.03137	1.13916	1.47302	1.10383	1.3965	1.18975	1.5545
	518	1.23702	1.00542	1.52329	1.07369	0.96381	1.5282	0.99731	1.34363	1.10237	1.50821
	532	1.24935	1.00031	1.46939	1.17631	1.13284	1.46731	1.03253	1.24316	1.09763	1.43569
	546	1.15607	0.998541	1.37661	1.07695	1.09139	1.39786	1.21475	1.12046	1.11001	1.40931
	560	1.15587	1.11321	1.39545	0.99149	1.07699	1.29816	1.17484	1.09239	0.99302	1.35904

[truncated: 2 more sheets: Figure S10, Figure S11]
